# Supplementary material for: Volatiles Influencing Sensory Attributes and Bayesian Modeling of the Soluble Solids–Sweetness Relationship in Strawberry
Source: Front Plant Sci. 2021 Mar 17;12:640704. doi: 10.3389/fpls.2021.640704 (PMC8010315; doi:10.3389/fpls.2021.640704)
Supplement: Supplementary Table 1 — Sample basic information and cluster based on sensory attributes. Four columns list sample genotype, harvesting year, month, and cluster number. NA means the sample was either not sent for sensory evaluation, or not quantified for TA and SSC. [file Table_1.CSV]

Table S1. Sample basic information and cluster based on sensory attributes. Four columns list sample genotype, harvesting year, month and cluster number. NA means the sample was either not sent for sensory evaluation, or not quantified for TA and SSC.
Genotype	Year	Month	Cluster
Festival	2009	Feb	2
FL05-107	2009	Feb	2
FL05-183	2009	Feb	1
FL06-38	2009	Feb	2
FL06-47	2009	Feb	2
FL06-58	2009	Feb	1
Festival	2009	Jan	2
FL05-107	2009	Jan	2
FL05-151	2009	Jan	2
FL05-183	2009	Jan	3
FL06-38	2009	Jan	2
FL06-47	2009	Jan	2
FL06-58	2009	Jan	2
Festival	2009	Mar	2
FL05-107	2009	Mar	2
FL05-183	2009	Mar	1
FL06-38	2009	Mar	2
FL06-47	2009	Mar	2
FL06-58	2009	Mar	1
Carmine	2010	Feb	3
Dover	2010	Feb	3
Earlibrite	2010	Feb	NA
Elyana	2010	Feb	3
Festival	2010	Feb	3
FL05-107	2010	Feb	2
FL05-85	2010	Feb	2
FL06-38	2010	Feb	3
FL06-45	2010	Feb	3
FloridaBelle	2010	Feb	2
Radiance	2010	Feb	3
RosaLinda	2010	Feb	3
Rubygem	2010	Feb	NA
SweetCharlie	2010	Feb	3
WinterDawn	2010	Feb	3
Carmine	2010	Jan	3
Dover	2010	Jan	3
Earlibrite	2010	Jan	3
Festival	2010	Jan	3
FL05-107	2010	Jan	2
FL05-85	2010	Jan	2
FL06-38	2010	Jan	3
FloridaBelle	2010	Jan	3
Radiance	2010	Jan	3
RosaLinda	2010	Jan	3
Rubygem	2010	Jan	3
SweetCharlie	2010	Jan	NA
WinterDawn	2010	Jan	3
Carmine	2010	Mar	1
Dover	2010	Mar	1
Earlibrite	2010	Mar	1
Elyana	2010	Mar	2
Festival	2010	Mar	1
FL05-107	2010	Mar	1
FL06-38	2010	Mar	1
FL06-45	2010	Mar	1
FloridaBelle	2010	Mar	1
Radiance	2010	Mar	1
SweetCharlie	2010	Mar	2
WinterDawn	2010	Mar	1
12.115-10	2014	Dec	3
Florida127	2014	Dec	3
Radiance	2014	Dec	1
11.71-9	2015	Feb	3
Florida Beauty	2015	Feb	2
12.5-130	2015	Feb	2
12.55-220	2015	Feb	3
12.70-55	2015	Feb	3
12.90-53	2015	Feb	2
FL10-166	2015	Feb	2
FL10-89	2015	Feb	2
Florida127	2015	Feb	2
Radiance	2015	Feb	3
11.71-9	2015	Jan	1
Florida Beauty	2015	Jan	NA
12.26-49	2015	Jan	NA
12.5-103	2015	Jan	NA
12.5-130	2015	Jan	2
12.55-220	2015	Jan	NA
12.70-55	2015	Jan	3
12.82-44	2015	Jan	NA
12.90-53	2015	Jan	NA
FL10-166	2015	Jan	2
FL10-89	2015	Jan	2
Florida127	2015	Jan	2
Radiance	2015	Jan	2
11.71-9	2015	Mar	3
Florida Beauty	2015	Mar	2
12.5-130	2015	Mar	1
12.55-220	2015	Mar	1
12.70-55	2015	Mar	1
12.90-53	2015	Mar	1
FL10-166	2015	Mar	3
FL10-89	2015	Mar	1
Florida127	2015	Mar	2
Radiance	2015	Mar	1
11.98-41	2016	Feb	2
Florida Beauty	2016	Feb	3
12.70-55	2016	Feb	3
12.82-44	2016	Feb	3
Florida Brilliance	2016	Feb	2
13.51-134	2016	Feb	2
13.65-160	2016	Feb	3
Florida127	2016	Feb	2
Radiance	2016	Feb	3
11.98-41	2016	Mar	1
Florida Beauty	2016	Mar	1
12.70-55	2016	Mar	1
12.82-44	2016	Mar	2
Florida Brilliance	2016	Mar	1
13.51-134	2016	Mar	1
13.65-160	2016	Mar	1
Florida127	2016	Mar	2
Radiance	2016	Mar	1
Florida Beauty	2017	Dec	2
Florida Brilliance	2017	Dec	2
13.27-142	2017	Dec	3
14.61-80	2017	Dec	1
14.82-25	2017	Dec	2
14.9-129	2017	Dec	2
15.21-98	2017	Dec	2
15.29-152	2017	Dec	3
15.29-47	2017	Dec	3
15.34-82	2017	Dec	2
15.42-52	2017	Dec	1
15.76-129	2017	Dec	3
15.9-137	2017	Dec	2
Florida127	2017	Dec	2
Radiance	2017	Dec	1
Florida Beauty	2017	Feb	1
Florida Brilliance	2017	Feb	1
13.51-134	2017	Feb	3
14.34-33	2017	Feb	1
14.55-203	2017	Feb	2
14.70-84	2017	Feb	1
14.83-36	2017	Feb	3
Florida127	2017	Feb	2
Radiance	2017	Feb	1
Florida Beauty	2017	Jan	2
Florida Brilliance	2017	Jan	1
13.51-134	2017	Jan	2
14.34-33	2017	Jan	1
14.55-203	2017	Jan	2
14.70-84	2017	Jan	1
14.83-36	2017	Jan	3
Florida127	2017	Jan	1
Radiance	2017	Jan	1
Florida Beauty	2017	Mar	2
Florida Brilliance	2017	Mar	1
13.51-134	2017	Mar	2
14.34-33	2017	Mar	1
14.55-203	2017	Mar	2
14.70-84	2017	Mar	1
14.83-36	2017	Mar	1
Florida127	2017	Mar	2
Radiance	2017	Mar	1
Florida Beauty	2018	Feb	1
Florida Brilliance	2018	Feb	1
13.27-142	2018	Feb	1
14.61-80	2018	Feb	1
15.29-152	2018	Feb	1
15.29-47	2018	Feb	2
15.76-129	2018	Feb	1
15.9-137	2018	Feb	1
Florida127	2018	Feb	2
Radiance	2018	Feb	1
Florida Beauty	2018	Jan	2
Florida Brilliance	2018	Jan	2
13.27-142	2018	Jan	NA
14.61-80	2018	Jan	2
15.29-152	2018	Jan	3
15.29-47	2018	Jan	2
15.76-129	2018	Jan	3
15.9-137	2018	Jan	NA
Florida127	2018	Jan	2
Radiance	2018	Jan	2
Florida Beauty	2018	Mar	2
Florida Brilliance	2018	Mar	1
13.27-142	2018	Mar	2
14.61-80	2018	Mar	2
15.29-152	2018	Mar	1
15.29-47	2018	Mar	2
15.76-129	2018	Mar	1
15.9-137	2018	Mar	1
Florida127	2018	Mar	2
Radiance	2018	Mar	1
Florida Beauty	2019	Feb	2
Florida Brilliance	2019	Feb	1
14.34-33	2019	Feb	1
15.89-25	2019	Feb	1
16.30-128	2019	Feb	2
16.33-8	2019	Feb	1
16.49-90	2019	Feb	1
16.69-142	2019	Feb	2
16.74-68	2019	Feb	2
Florida127	2019	Feb	2
Radiance	2019	Feb	1
Florida Beauty	2019	Jan	2
Florida Brilliance	2019	Jan	2
14.34-33	2019	Jan	2
15.89-25	2019	Jan	2
16.30-128	2019	Jan	2
16.33-8	2019	Jan	3
16.49-90	2019	Jan	1
16.69-142	2019	Jan	2
16.74-68	2019	Jan	2
Florida127	2019	Jan	2
Radiance	2019	Jan	2
Florida Beauty	2019	Mar	2
Florida Brilliance	2019	Mar	1
14.34-33	2019	Mar	1
15.89-25	2019	Mar	1
16.30-128	2019	Mar	2
16.33-8	2019	Mar	1
16.49-90	2019	Mar	1
16.69-142	2019	Mar	1
16.74-68	2019	Mar	1
Florida127	2019	Mar	1
Radiance	2019	Mar	1
Elyana	2010	Jan	NA
14.64-81	2017	Dec	NA
12.82-44	2018	Feb	NA
14.64-81	2018	Feb	NA
12.82-44	2018	Mar	NA
