# Supplementary material for: Volatiles Influencing Sensory Attributes and Bayesian Modeling of the Soluble Solids–Sweetness Relationship in Strawberry
Source: Front Plant Sci. 2021 Mar 17;12:640704. doi: 10.3389/fpls.2021.640704 (PMC8010315; doi:10.3389/fpls.2021.640704)
Supplement: Supplementary Table 2 — Chemical data for each sample. CAS numbers were provided. [file Table_2.CSV]

Table S2.	Chemical data for each sample. CAS numbers were provided.
													CAS	98-55-5	123-35-3	5/7/2305	7212-44-4	123-92-2	111-27-3	706-14-9	431-03-8	78-93-3	623-43-8	5989-33-3	110-43-0	56922-75-9	6728-26-3	107-87-9	1576-87-0	4077-47-8	72237-36-6	110-93-0	108-05-4	103-45-7	123-86-4	142-92-7	79-20-9	143-13-5	112-14-1	628-63-7	140-11-4	100-52-7	2432-51-1	539-90-2	16491-36-4	108-64-5	7786-58-5	106-27-4	109-21-7
Year	Month	Geno	Sweetness	Sourness	Astringent	Strawberry	Green	Overripe	Woody	Firmness	Brix	pH	TA	alpha-Terpineol	beta-Myrcene	gamma-Dodecalactone	Nerolidol	Acetic acid, 3-methylbutyl ester	1-Hexanol	gamma-Decalactone	2,3-Butanedione	2-Butanone	2-Butenoic acid, methyl ester, (E)-	2-Furanmethanol, 5-ethenyltetrahydro-.alpha.,.alpha.,5-trimethyl-, cis-	2-Heptanone	Acetic acid, (Z)-2-hexenyl ester	2-Hexenal, (E)-	2-Pentanone	2-Pentenal, (E)-	Mesifuran	4-Hexen-1-ol, acetate	5-Hepten-2-one, 6-methyl-	Acetic acid ethenyl ester	Acetic acid, 2-phenylethyl ester	Acetic acid, butyl ester	Acetic acid, hexyl ester	Acetic acid, methyl ester	Acetic acid, nonyl ester	Acetic acid, octyl ester	Acetic acid, pentyl ester	Acetic acid, phenylmethyl ester	Benzaldehyde	Butanethioic acid, S-methyl ester	Butanoic acid, 2-methylpropyl ester	Butanoic acid, 3-hexenyl ester, (Z)-	Butanoic acid, 3-methyl-, ethyl ester	Butanoic acid, 3-methyl-, octyl ester	Butanoic acid, 3-methylbutyl ester	Butanoic acid, butyl ester
2009	Feb	Festival	5	4.7	1.3	5.1	2.3	1.8	1.1	NA	7.975	3.5775	0.89275	297431.75	38280	541439	548169.25	91945.75	247633.25	16789.5	101737.75	56968	17786.5	816002.5	101028	262527.75	8369806.75	302646	305917	439208.75	77906	10772.5	453900.75	5855.25	98099	357561.75	1874065.25	1890	9523.5	6859.5	43285	397631.5	36737.5	20718.25	198961	6934.25	8830.25	17214.75	356790.5
2009	Feb	FL05-107	4.7	3.8	0.8	5.2	2	1.3	0.6	NA	8.075	3.77	0.6675	413682.25	36754.5	499296.25	709654	148676.25	202482.25	2036649.5	396470.75	112665.25	20135.5	223624	617404.75	193622.5	8900191	1191748.25	160554.5	681106.75	38816.25	11650	1732186.25	9434.25	1474582.5	1092265.5	744116.25	2004.25	143062.5	32807.75	183468.75	353387.5	3567.75	60505	171889.25	26222.5	98196	159957	3107582.75
2009	Feb	FL05-183	2.8	6.2	2.5	3.1	4	0.6	1.1	NA	6.666666667	3.383333333	0.987666667	109661.3333	32197	178367.6667	32488.66667	46629	79531.33333	465050.3333	21743.33333	34297.33333	18080.66667	294043.6667	57864	236676	7107513	159384.3333	169286.3333	188540.3333	76744.33333	4903.333333	189753.3333	1693.333333	445959.6667	495163.6667	1982266	2161.333333	8506.666667	18152	48691.33333	159608	9002.666667	22181	28376.66667	6493.666667	780.6666667	20885.66667	657609.3333
2009	Feb	FL06-38	4.8	4.6	1.8	4.5	2.8	1.3	1.1	NA	7.075	3.57	0.7605	137304.25	37323.75	605662	624909	71514.25	104663.25	931940	142257.75	72539.5	46933.75	414839.75	197516.5	132180.5	7270892.25	361069	216771.5	568712.75	65786.5	9066.75	604422.5	3115.75	300384.75	451507.75	2472113.5	1600.75	17255.25	12838.75	114025.25	191808.75	10913.75	34544.25	45979	119738.75	169538	122496.25	807378.25
2009	Feb	FL06-47	4.1	4.5	1.5	4.7	2.7	1.3	0.9	NA	6.65	3.59	0.757	32944.5	22383.5	327111.75	141915	538027	48465.25	9693.75	51490.25	61067.75	16111	472582.75	128639.25	206777.75	8548271	88646	361959	1006.5	94564.25	7167.75	0	2697.75	2497096.5	1426841.5	2464351.25	3441	403766.25	27020.75	129632	132334.5	2220.5	25195.5	2547.75	18533.75	8256.75	61502	141209
2009	Feb	FL06-58	3.2	5.6	1.5	3.5	2.7	0.2	0.8	NA	6.9	3.4875	0.845	195871.5	39290.75	556762.75	1864667.25	45902.5	91554	35926	44437.25	56096.75	67541.75	382598	93387.75	167042.75	9206061.75	67824.5	230142.75	270963	55614.25	8425.5	183413.25	6124.75	135650.5	222706.75	2493639.5	1223.75	10713.75	7704	369226	140883	4991.75	7075.5	20966.5	74079.25	1734.25	9870.5	52485
2009	Jan	Festival	4.5	5.3	1.2	4.7	2.6	0.1	0.7	NA	8.9	3.546666667	0.967666667	224872	26139.33333	380018	1042934.333	32559.33333	229511.6667	14876.66667	101249.3333	58292.33333	16237.66667	917417	128510	117839.6667	6756926.667	348441.6667	382388.3333	128494.3333	51245.66667	11816.66667	400592	5362.333333	88122	261258.6667	727060	556.6666667	10107.33333	7264	38099	291705.3333	25881.66667	15773	107609.3333	79057.66667	5866.666667	16368.33333	296433.3333
2009	Jan	FL05-107	5.8	3.1	1	5.5	1.8	2	0.8	NA	7.833333333	3.863333333	0.657666667	332909	19059.33333	410705.6667	835010.3333	170755.3333	230698.6667	1632851	413314	121226.3333	14918.33333	196749.3333	287762.6667	174766.3333	8010843.333	890377	245100.3333	341551.6667	43944	11634	1000747.667	8929.666667	941971.3333	830738	544839.3333	1674.333333	107533.6667	25335.66667	162858	292622.6667	2575.333333	65802.33333	139985.3333	10697	70951.66667	193637.6667	2131552
2009	Jan	FL05-151	4.8	3.7	0.5	3.8	2.7	0.2	0.7	NA	9.433333333	3.706666667	0.815	235819.3333	30566	329615.6667	991265.3333	40717.66667	286565	955990	34239	44980.66667	34541.66667	922009	73894.33333	186174.3333	10024594.67	158863.6667	237577.6667	83016.66667	89825.66667	9449	143797.3333	6633.333333	681696.6667	553965	900599.6667	1146.666667	36219.66667	12776.33333	224395.6667	516086.3333	7992.333333	8778	68475.33333	1619.666667	32113.33333	20633.33333	990010.6667
2009	Jan	FL05-183	4	6.7	1.9	4.6	2.5	1.7	1.2	NA	7.033333333	3.41	1.028666667	109705.6667	12284.66667	308324	168784	21251.66667	135892.6667	863358	40162.66667	40656.33333	11473.66667	388711	104972.6667	258065.6667	6039249.667	249995.3333	190152.3333	176888.3333	92159.33333	5892.666667	190620	3623	803184	789953.3333	1407167.667	6423.333333	22785.33333	38751	87483	187980	9626	24624	25705.33333	9339.666667	1842.666667	20587	1485099.667
2009	Jan	FL06-38	5.7	4.4	0.8	5.9	1.3	1.7	0.8	NA	7.666666667	3.653333333	0.758666667	59429.33333	127866.3333	896419	1760264	27660	132661	1316654.667	108968.6667	99032.33333	18667.33333	438246.6667	191803.6667	18206.66667	5905983.667	495810	192268	285733.6667	10763	12562	493478.3333	3790	128527.6667	87480.66667	949204	0	2021.666667	5334	80944	231587	2753	5192	4191.666667	23794.66667	53678	41569.66667	95803
2009	Jan	FL06-47	4	4.8	0.8	4.3	1.3	1.5	0.8	NA	7.3	3.633333333	0.841333333	28012.33333	27257.66667	256819.3333	220699.6667	431146.6667	68149	17771	24143.66667	57863	11025.66667	580006.6667	245334.3333	378519.3333	7532161.667	62630.33333	431470	6816.666667	96568.33333	6261	0	3278	1804585	1726631	2318186	3652.666667	380651	24898.66667	250508	205692.3333	3361.333333	36052.33333	4980.333333	25800	8202.333333	16551.66667	220182
2009	Jan	FL06-58	3.8	5.2	0.9	4.4	3.3	0.3	0.6	NA	7.833333333	3.553333333	0.860333333	268256	35261.66667	655611	3345000.333	41469.66667	237573	113438.3333	29276.33333	61803.33333	26915.66667	459711	156669.6667	349230.6667	9114293.667	68851.33333	191728.6667	222428.3333	99279	11905.66667	109764.3333	8274.666667	195538	543640.3333	1553259	1716.666667	23470.66667	15798.66667	539133	175917.6667	5339.666667	10412.66667	47629.66667	2193.333333	2393.666667	13753	100669
2009	Mar	Festival	5	4.7	1.3	5.1	2.3	1.8	1.1	NA	6.325	3.55	0.79825	188324.25	29359	443921.5	862974.5	149898.75	134133.75	10762.5	59336.75	49099	21121	698871.75	52757.25	177441.5	7318285.25	87148.25	209025	160917	103584	6565.5	261827	5768.25	62916.25	276888.5	2179916.25	1339.75	6057	5221	90731.75	269871	16922	25696	55508.75	5926.5	3295.75	26249	110889.25
2009	Mar	FL05-107	4.7	3.8	0.8	5.2	2	1.3	0.6	NA	6.725	3.7075	0.74825	252193.5	34751.5	363364	1047215.5	312917.25	160084.5	1163645.25	337276.75	119621	37827.75	397529.5	191038.5	176865.75	8596642	431153	153891.25	607040.75	71687	8262	1394682.25	19041	619548.75	612778.75	1536420.5	2631.75	94164.25	26334.5	278819	279222.5	3366.75	116861.25	84395.75	36818.5	32688.25	116423	824063
2009	Mar	FL05-183	2.8	6.2	2.5	3.1	4	0.6	1.1	NA	6.033333333	3.333333333	0.993666667	40127.33333	13880.33333	186546	63334.33333	80604.66667	106436	288549.6667	18661.66667	31200.33333	11763.66667	321591.6667	61892	412977	7043155	214788.6667	108742.6667	85828	179983.6667	2961.666667	60692.33333	3091.666667	490783	697735	1326290	1265.333333	6606	26899.66667	92211.33333	102699.6667	6127.666667	29563.66667	45250	9404	299.3333333	17050.33333	495528.3333
2009	Mar	FL06-38	4.8	4.6	1.8	4.5	2.8	1.3	1.1	NA	6.025	3.63	0.67475	58576.25	85760.25	300664.25	445505	15151.75	159661.25	267592.25	235610.75	64912	25486.75	241968.25	76634.75	84505.75	6206661.25	293865	91258	647704.75	59879.75	7950.25	980302.5	4963.75	111689.25	106791.75	1760832.5	2094.25	1809.25	5181.5	153749.75	126719.75	2268	5794.25	7431.25	53842.5	20220.75	17720.75	83380.5
2009	Mar	FL06-47	4.1	4.5	1.5	4.7	2.7	1.3	0.9	NA	5.95	3.595	0.74225	23691.75	23801.75	265330.25	219862	627698	73220.75	6264.75	46998.25	55342.25	21299	343127.75	93752.25	612846.25	7444403	57431.75	154123.75	6879.25	195550	3657.75	0	5642.25	965006.5	1386097.5	2774049.75	3451.75	179081.25	26196.5	291859.5	158539	914.75	30571.75	5763.5	21274	4904	10882.5	87067.25
2009	Mar	FL06-58	3.2	5.6	1.5	3.5	2.7	0.2	0.8	NA	5.75	3.53	0.76175	130023	17319.5	267398.5	1238802.25	62356.75	120628	15874.75	21576.75	45062.75	22682.75	288397.75	39476.25	375356.75	8190688	28807	108373	103864.25	150506.5	7457.25	73421.75	11590.5	57165.75	418505	1385466.75	1332.25	7167.75	9925.5	570530.25	175316.5	977	7436.5	17621	4063.5	1747.5	8906.5	14431
2010	Feb	Carmine	4	5.25	3.75	4.333333333	2.833333333	2.083333333	1.916666667	4.833333333	8.225	3.61	0.97675	71161	33660	172941.5	594143.5	18754	NA	463652.5	368537	93381	NA	NA	510302.5	39602	818028.5	NA	29496	5840.5	NA	15674	NA	1110	509987.5	359682	3126581.5	192	14638.5	14240.5	32935.5	1403892	10078	NA	NA	0	NA	40940	919987.5
2010	Feb	Dover	3.25	5.75	3.833333333	3.416666667	2.666666667	1.916666667	1.333333333	3.916666667	8.175	3.5775	1	30573.5	20414	83368	492482	861195.5	NA	126143.5	939987	241201	NA	NA	439735	1153492.5	1909018.5	NA	39199	2643.5	NA	14486	NA	5177.5	2090368	1149736	231194.5	48	31236	15717	173838.5	11483031.5	10398	NA	NA	16662	NA	6185.5	35685
2010	Feb	Earlibrite	NA	NA	NA	NA	NA	NA	NA	NA	10.075	3.7025	0.8855	142380.5	69233.5	396602	1256864	53130.5	NA	1039219.5	276174	131253.5	NA	NA	537225.5	175869.5	1059580.5	NA	26098.5	979967.5	NA	35521.5	NA	2572	1420474.5	1373811	432431	4166	245860	30276.5	66220	4398333.5	12615	NA	NA	16535.5	NA	57932	1539694
2010	Feb	Elyana	5.666666667	4	2.75	5.666666667	2.25	3.083333333	2	5	11.3	3.82	0.736	119033.5	35977	317825.5	1162870	369764	NA	834115	719157.5	71208.5	NA	NA	4446161	65070.5	756472	NA	6472	925913	NA	19661.5	NA	6283.5	5257423	3509867	156751.5	2673	372910.5	62415.5	186092.5	2789146.5	8692.5	NA	NA	1411710.5	NA	249213.5	3957609
2010	Feb	Festival	5	4.166666667	2.75	5.25	2.166666667	1.416666667	1.666666667	5.333333333	10.125	3.785	0.855	234108.5	146051.5	763723.5	1899304.5	24031	NA	244307	460859	105534	NA	NA	747320.5	26749	1063021.5	NA	18664.5	967766	NA	32846.5	NA	2521	487786.5	533707	162241	1677.5	30789	33080.5	47135	4608111.5	49380	NA	NA	3093.5	NA	115766.5	1116032.5
2010	Feb	FL05-107	4.833333333	3.666666667	2.5	4.916666667	2.333333333	0.916666667	1.25	4.666666667	9.2	3.965	0.64	110301.5	60251.5	554758.5	1428994	105011	NA	1500765	1127733.5	125156	NA	NA	1444096.5	32574	886031.5	NA	14914	1256243	NA	18445.5	NA	7776.5	1574647.5	1140067	166330	1801.5	330866.5	32218	193503	3772759.5	9731.5	NA	NA	12350.5	NA	236843	2277398
2010	Feb	FL05-85	4.75	3.416666667	2.083333333	4.583333333	2.666666667	0.916666667	0.833333333	5.666666667	10.475	3.8925	0.74475	141554.5	97979	1010441.5	466434	170680.5	NA	70506	649430	145013.5	NA	NA	969008.5	50747.5	2139053	NA	38314	703760.5	NA	18897.5	NA	5797.5	1301261	715508.5	210771	1217.5	111103	75602	52221	3378941.5	8034.5	NA	NA	8219	NA	131195.5	661777.5
2010	Feb	FL06-38	4.75	5	3.5	5.666666667	3.166666667	0.583333333	1.416666667	5	10.55	3.8025	0.88025	235270	117154.5	721839	4116993.5	228121	NA	1312674.5	198834.5	153170	NA	NA	556037.5	72745	1723798.5	NA	28889	785836	NA	52332.5	NA	3138.5	570303.5	1163060	392924	15074	62487.5	43379.5	153662.5	3532228.5	14551	NA	NA	32698	NA	476275.5	1466083.5
2010	Feb	FL06-45	3.416666667	5.333333333	3.25	3.75	3.416666667	1.25	1	4.416666667	7.033333333	3.516666667	0.942333333	362202.5	131208.5	638705.5	2426857	662549	NA	46557	50764.5	91163	NA	NA	87023.5	224476.5	1693516	NA	50324.5	12526	NA	34785	NA	18558.5	3524780.5	1801179.5	2930398.5	1798.5	291200	35571.5	484276	2075320.5	5780.5	NA	NA	65909.5	NA	76388	490008
2010	Feb	FloridaBelle	4.333333333	3.5	2.333333333	3.916666667	3.666666667	0.833333333	1.166666667	5.5	9.75	3.91	0.68225	225507.5	105252	341675	1538090	108893	NA	622711.5	669004	121546	NA	NA	757722.5	92702	1845158.5	NA	26915.5	7833	NA	29965	NA	3014.5	1513066	1180107	1403536	1764.5	102901.5	22996.5	111980	3897997	10795	NA	NA	2098.5	NA	36905.5	606662
2010	Feb	Radiance	4.416666667	3.833333333	3.25	5.083333333	2.833333333	1.833333333	1.666666667	4.583333333	7.8	3.85	0.7775	524116.5	239729	346782.5	2392197.5	198326	NA	849741.5	397556	223082	NA	NA	924251	484261	1332909.5	NA	14031	315834.5	NA	21483	NA	3701.5	491430	873423	5175765.5	0	27863	24889.5	159199.5	3081841.5	7789.5	NA	NA	0	NA	205123.5	512598
2010	Feb	RosaLinda	4.583333333	4.833333333	4	4.833333333	2.25	1.75	1.25	3.75	9.275	3.7525	0.806	300321.5	132612.5	493013	2011675	29537.5	NA	547738.5	907026	56209	NA	NA	692408	28955	762566	NA	18808	439402.5	NA	29178	NA	3036.5	643122.5	273074	263266.5	1413	21312.5	19146.5	43201	1439295.5	11872	NA	NA	65123	NA	165428	2053418
2010	Feb	Rubygem	NA	NA	NA	NA	NA	NA	NA	NA	9.233333333	3.686666667	0.861333333	344498	117223.5	765576	2633769	89290.5	NA	2002996.5	479283	117880.5	NA	NA	1502521	177574.5	1232832	NA	13088	1500693	NA	16492.5	NA	10507.5	2027107.5	1716965	534906	1409.5	123242.5	29471.5	67321	728106	9959.5	NA	NA	21959.5	NA	160555.5	3439972.5
2010	Feb	SweetCharlie	4.166666667	4.083333333	2.333333333	4.75	2.333333333	1.583333333	1.25	2.833333333	9.825	3.7775	0.78875	136530	77717	498124.5	2864844.5	96833.5	NA	1088785	1603626	136973.5	NA	NA	5235962	40747	1277830.5	NA	19335	935239.5	NA	39025.5	NA	6801.5	342343.5	461436.5	1410351	1250.5	100373	24233.5	109779.5	2321474	10739	NA	NA	5950	NA	152383	392919
2010	Feb	WinterDawn	3.75	4.833333333	2.583333333	3.916666667	3	1.333333333	1.5	3.75	7.125	3.665	0.80425	570909	236461	1703800	7329811.5	94187.5	NA	4111527.5	261468	245192.5	NA	NA	1150318.5	687728.5	1075177	NA	15038	1054407	NA	33075	NA	8247.5	762919.5	1335650	1762156.5	3512	63470.5	35201	451766	11559816	9936	NA	NA	0	NA	121853.5	766445
2010	Jan	Carmine	3.769230769	5.769230769	3.692307692	4.538461538	2.384615385	1.846153846	1.461538462	3.692307692	7.875	3.6225	0.86975	35069.5	30619	409615	2409396.5	29840.5	NA	915269	184162.5	68983.5	NA	NA	609594.5	37155.5	815309	NA	21891	19686.5	NA	15952.5	NA	3204	892473.5	365597	546116.5	7052	18647.5	17228	100606.5	1235566.5	7039	NA	NA	3564	NA	57174	1993884.5
2010	Jan	Dover	3.230769231	4.461538462	3.384615385	3.153846154	2.230769231	3.153846154	1.384615385	2	7.625	3.5825	1	13475	38672.5	119557.5	900852.5	400494.5	NA	152564	799501.5	206514	NA	NA	278756.5	148408.5	2901962.5	NA	31936.5	6076.5	NA	10545	NA	7224	2084472.5	220598.5	160577	1992	9432	24241.5	216640	4451015.5	12024	NA	NA	178103.5	NA	7073.5	31734.5
2010	Jan	Earlibrite	4.923076923	4.692307692	3.230769231	5.230769231	2.153846154	1.615384615	0.692307692	3.692307692	8.425	3.625	0.8135	36797	17122.5	123185	454032	38760	NA	337906.5	340070.5	129133.5	NA	NA	143250	41399	1759624	NA	44711.5	622902.5	NA	19755	NA	1121.5	836696	515371	439520.5	1554.5	67568.5	33458	81637.5	2633937	10298.5	NA	NA	72961.5	NA	46870.5	972345
2010	Jan	Festival	4.153846154	5.153846154	2.615384615	4.692307692	3.615384615	1	0.692307692	4.769230769	8.325	3.5675	0.949	115042.5	119409.5	702258.5	1707486.5	9661.5	NA	18189.5	352718	80182	NA	NA	278763	23113.5	2067501	NA	28479	810189	NA	11912	NA	3211.5	265015.5	104939	461885	1048	7043	11669.5	89961.5	2988572	25735.5	NA	NA	18736.5	NA	20462	489082
2010	Jan	FL05-107	5.307692308	3.153846154	2.538461538	5	1.692307692	2.384615385	1.384615385	4.846153846	8.45	3.86	0.6465	48441	47337	259824.5	1045677	51297	NA	656054.5	740832.5	69110	NA	NA	649337.5	22561	2244967.5	NA	19697.5	626092	NA	11026	NA	1898	681769.5	343146.5	309645.5	5840	62127	27930.5	124797.5	1452453.5	4191.5	NA	NA	47235.5	NA	60454	1313540
2010	Jan	FL05-85	3.307692308	3.538461538	2.076923077	3.846153846	2.923076923	0.307692308	1.076923077	5.461538462	8.9	3.8	0.775666667	75094.5	9285	359944	257280	73777	NA	136369	1466223.5	108539	NA	NA	881338	29915.5	1219003	NA	24963.5	453608	NA	18064	NA	2916	860578	346221.5	177969.5	2520.5	41766.5	13031.5	44783.5	948431	8224	NA	NA	111053	NA	74786	1074248
2010	Jan	FL06-38	3.923076923	4.923076923	2.769230769	4.153846154	3.461538462	0.769230769	1.538461538	4.769230769	9.225	3.715	0.83725	77675	6382.5	357214.5	710484.5	243912	NA	637474.5	100591	79259	NA	NA	640183.5	102519	950032	NA	10383	446732	NA	13585	NA	4475	2069734	1125611	530966.5	44856	186569	23678	251307.5	1109234	11533.5	NA	NA	138660.5	NA	143138.5	5364498.5
2010	Jan	FloridaBelle	3.692307692	3.153846154	2.538461538	3.384615385	2.692307692	1.846153846	1	4.384615385	9.6	3.84	0.715	156597	7703	88239	346405	17039	NA	152388	1303831	210515	NA	NA	382934	7055	1052914	NA	4665	2323	NA	12942	NA	1439	1077271	138406	542940	931	8441	2520	130935	1925277	2804	NA	NA	9418	NA	9296	278033
2010	Jan	Radiance	3.461538462	4.615384615	3.230769231	3.769230769	2.461538462	2.230769231	1	3.153846154	7.366666667	3.686666667	0.866666667	262978.5	174604.5	433518.5	2629432.5	125711	NA	1120977.5	166152	165558	NA	NA	668744.5	357084	1891553	NA	10206.5	307450	NA	20175.5	NA	3637	608001.5	906170	1905251.5	4287.5	46855	36605	197128	1641059	15505	NA	NA	9916	NA	100749	891410.5
2010	Jan	RosaLinda	3.923076923	5.846153846	4.230769231	3.846153846	2.538461538	2.076923077	0.923076923	2.923076923	8.525	3.6225	0.9195	139904	61010	163499	3431528	15348	NA	289359	504402.5	44043.5	NA	NA	220429.5	16022.5	1746582.5	NA	21777	330032	NA	12626	NA	2234.5	406461	190983.5	553941.5	3535	15823.5	13776.5	74351.5	1564122.5	12605.5	NA	NA	43638	NA	63915	1379774.5
2010	Jan	Rubygem	4.307692308	4.307692308	3.153846154	4.615384615	2	2.461538462	1.384615385	4.384615385	8.875	3.7475	0.79975	84181.5	57072	186222	2631855.5	27275	NA	510965	410683.5	85914.5	NA	NA	300633.5	158898.5	2510034.5	NA	43144.5	245702.5	NA	16954	NA	10546	413170.5	224852.5	951864	1000	59912.5	20028	89287	715710.5	15383	NA	NA	27391	NA	11373.5	152930
2010	Jan	SweetCharlie	NA	NA	NA	NA	NA	NA	NA	NA	9.833333333	3.79	0.846666667	NA	NA	NA	NA	NA	NA	NA	NA	NA	NA	NA	NA	NA	NA	NA	NA	NA	NA	NA	NA	NA	NA	NA	NA	NA	NA	NA	NA	NA	NA	NA	NA	NA	NA	NA	NA
2010	Jan	WinterDawn	2.615384615	4.692307692	2.769230769	3.538461538	2.307692308	3.615384615	1.692307692	2.846153846	6.775	3.465	1.0585	327918	107416.5	687272.5	4638812.5	36733	NA	51527.5	208815.5	106300	NA	NA	401932.5	83788.5	2153364	NA	38984.5	920181	NA	22843	NA	4586	745104	264282	585120.5	4538.5	8505	28051.5	235411	1348781.5	5302.5	NA	NA	22844	NA	24112	774663.5
2010	Mar	Carmine	2.666666667	5.166666667	2.916666667	2.75	2.583333333	0.166666667	0.5	4.916666667	5.975	3.55	0.75125	9807	3477	54028.5	228835.5	19958.5	NA	116012	144097.5	38651	NA	NA	62151.5	15024.5	3430730.5	NA	32144	3500	NA	8717	NA	456	201188	169786.5	4153643	690.5	11656.5	6951.5	25737.5	69506	4416	NA	NA	3543.5	NA	8815.5	115665.5
2010	Mar	Dover	3.083333333	5.083333333	2.25	2.75	2.25	1.75	1	3.166666667	5.575	3.5575	0.79725	4821.5	7294	42977	142148	375317	NA	74755.5	638853.5	136074	NA	NA	105529.5	106415.5	3391852	NA	37416	3420	NA	10385.5	NA	6108.5	1270282.5	288574.5	351886.5	944	13837.5	15377.5	156168	1422801	4979.5	NA	NA	76130.5	NA	2666	23717.5
2010	Mar	Earlibrite	3.416666667	4.25	2.75	3.083333333	2.666666667	0.333333333	0.75	4.5	6.35	3.665	0.56025	22331	21449	154292.5	641436	51839	NA	254537	111546	41894	NA	NA	151867	53735	1815272.5	NA	22170.5	55542.5	NA	12162	NA	1479.5	494631.5	455053	274780.5	9939.5	91110.5	30952	61438.5	342277.5	4805	NA	NA	112876	NA	24393	637321
2010	Mar	Elyana	4.166666667	3.083333333	1.583333333	4.083333333	1.75	0.416666667	0.166666667	5.166666667	7.55	3.6775	0.61825	33000	42345	135454	328458	208961	NA	405713	347253	41350	NA	NA	1083782	30936	2394681	NA	23799	267483	NA	10530	NA	2435	2379729	1568228	531924	1154	251953	29160	138161	644207	6920	NA	NA	760243	NA	64634	1830471
2010	Mar	Festival	3.416666667	4.916666667	2	4.166666667	2	0.333333333	0.333333333	4.5	7	3.685	0.682	17929.5	34246	114540.5	617080.5	8295	NA	14749.5	65671.5	39201	NA	NA	58933	42728	2833351.5	NA	21438	134083.5	NA	12872.5	NA	1280.5	93329.5	204304.5	2594460.5	1015.5	10862.5	5359	39344.5	177178	4864	NA	NA	11395.5	NA	16836.5	179561
2010	Mar	FL05-107	3.666666667	4.166666667	2.083333333	3.916666667	2.666666667	0.666666667	0.666666667	4.916666667	6.525	3.86	0.49975	23742	12308.5	226473.5	842546	110468.5	NA	600344	343884	48986	NA	NA	413736	30088	2213777	NA	14344.5	308864.5	NA	12269.5	NA	1853	843681.5	711261.5	384032	926.5	127950.5	26750.5	83328.5	248823	4645	NA	NA	42609.5	NA	98067	1387511.5
2010	Mar	FL06-38	4.083333333	4	1.916666667	3.666666667	2.75	0.25	0.916666667	3.666666667	6.4	3.6925	0.657	55313.5	58378	155217	1589286.5	224296	NA	253624	215865.5	39616	NA	NA	87257	19369.5	985097.5	NA	12285.5	705024	NA	10680	NA	2142.5	380808.5	332561	923975.5	2623	19612	29455	77013	249771.5	2692	NA	NA	429237	NA	109814.5	631371.5
2010	Mar	FL06-45	3.166666667	5.916666667	2.333333333	4.083333333	2.333333333	0.166666667	0.583333333	4.75	5.675	3.4275	0.90225	66392.5	53941	185193.5	1325999	235389.5	NA	26771	14568	22997	NA	NA	14132.5	43622	1944697	NA	22264.5	3062	NA	10946	NA	8494	759784	520047.5	3151312.5	6483.5	64620	30653.5	35823.5	40041	1931.5	NA	NA	48025	NA	15350.5	96135.5
2010	Mar	FloridaBelle	3.916666667	3.583333333	1.916666667	3.166666667	2.416666667	0.416666667	0.583333333	5.166666667	6.675	3.7675	0.54425	49952.5	55940.5	90795	875032	26508.5	NA	111904	57174	29827	NA	NA	94988.5	81465.5	2997266.5	NA	27507.5	1608.5	NA	14154.5	NA	1959	943536	409297	3404909	2173	43396.5	8158.5	118989	517165.5	6060	NA	NA	18272	NA	3562	109889.5
2010	Mar	Radiance	4	4.166666667	2.25	3.833333333	1.583333333	0.583333333	0.833333333	4.75	5.3	3.68	0.636	147270	118881.5	506974	3178558.5	105006.5	NA	1275630	115452	133818	NA	NA	136637	67215.5	3722684	NA	17286	488409.5	NA	15920	NA	11123.5	222989	299105.5	7111065.5	3895	21339	10082.5	215351.5	176468.5	4334	NA	NA	6875.5	NA	59164	136606.5
2010	Mar	SweetCharlie	3.833333333	3.166666667	1.75	3.75	1.083333333	0.916666667	0.833333333	3.083333333	7.3	3.6725	0.6695	30328.5	31071	246837.5	2496620.5	62658.5	NA	976159.5	665734	57678.5	NA	NA	1800162	30856	2370687.5	NA	20950.5	394392.5	NA	31724.5	NA	7158	193766.5	459252.5	2291809	1541.5	163620.5	10659.5	191704	277884.5	6638.5	NA	NA	43146	NA	66123	815059
2010	Mar	WinterDawn	3.333333333	4.333333333	2.333333333	3.583333333	2	1.25	1	3.416666667	6.225	3.4625	0.80875	117881.5	78119.5	264889	1514695.5	95221	NA	48608.5	76351	76475.5	NA	NA	159785.5	110331.5	3587549.5	NA	30656	109217	NA	18632.5	NA	1753.5	400197.5	567771	2372489.5	1322.5	16472	19690.5	92822.5	132159	7748	NA	NA	36246.5	NA	70375	809990
2014	Dec	12.115-10	4.6	4.4	3.6	4.7	2.1	3.4	2.2	2.7	9.1525	3.7275	0.7725	153449.25	46471.5	757044	738840.25	29054.75	NA	34826420	572007.25	73662.75	NA	NA	84834	2312869.75	860160.5	NA	39393.75	2393747	NA	44535	NA	5499	4377045.5	3138129.25	269025	25006.75	100895	98022.25	99680.25	1021522	2485	NA	NA	25282.5	NA	18279.75	4623447.75
2014	Dec	Florida127	4	3.8	2.6	4.2	2.5	2.4	1.1	3.6	7.8675	3.675	0.71525	113963	69131.25	240045.5	260554	195248	NA	10889007.75	195611.5	84018.75	NA	NA	93769.75	2647876.75	7316089	NA	99194	628837.5	NA	54430.75	NA	8073.25	600480.75	2722717.75	1633144.5	8674	110590.5	58700	252410.75	587660.25	2969.25	NA	NA	32799	NA	24430.75	893757.75
2014	Dec	Radiance	3.2	5.6	3.2	4.1	3.5	1.2	0.9	4.9	6.8175	3.6475	0.76325	239033.5	104691.25	755243.25	4573098.5	220367.75	NA	32523519.25	354080	164026.5	NA	NA	154504	1951712.25	4493792	NA	52737.25	917682.75	NA	72121.25	NA	11007	421884.25	2263530.75	3160807.25	9953	29722.75	47229.5	240017	448219.25	9232	NA	NA	48995	NA	37228.75	633059
2015	Feb	11.71-9	4	5.166666667	1.916666667	3.833333333	2.916666667	1.25	1.666666667	5.833333333	8.235	3.555	0.7965	62958.5	169875	322812	853529	103719	NA	11724221.5	105349	52260	NA	NA	97379	702373	3572691	NA	77736.5	580932.5	NA	32850	NA	10640	227292	992498	1402801	11829.5	11831.5	24851	371652.5	276532.5	7126.5	NA	NA	8363	NA	15846.5	151312
2015	Feb	Florida Beauty	5.166666667	4.75	2	4.333333333	2.583333333	0.333333333	0.5	6.583333333	10.29	3.54	0.953	80320.5	180040.5	997794.5	1595704.5	75799.5	NA	48627105.5	349422	52378.5	NA	NA	558159	587919.5	2085165.5	NA	49078.5	3977284	NA	32091	NA	16145	728612	1912835	632161.5	12491	52981	45800	451207	719121.5	23522.5	NA	NA	34772.5	NA	50003	2484177
2015	Feb	12.5-130	5	4.25	1.75	5.166666667	1.416666667	2	1.333333333	5.083333333	10.015	3.6525	0.84475	61322.75	138612.75	1665683.25	1702065	73855.25	NA	64644655.5	104295.75	36645.25	NA	NA	281694.5	744097.75	2173033.5	NA	36556.25	376507.75	NA	30507.5	NA	15117.5	2692408.75	2773227.25	800683	6244	281703	74615.75	281131.5	729242.25	7021	NA	NA	42734	NA	98567.25	7688720.75
2015	Feb	12.55-220	4.166666667	4.25	1.833333333	3.75	2.166666667	1.833333333	1.166666667	4.583333333	8.9325	3.6575	0.7905	42521.25	128963	648062.75	132429.25	525402.25	NA	27397761.75	28867.75	38195.75	NA	NA	302414.5	984176.75	4635104.75	NA	42567.5	4129738.5	NA	30730.25	NA	9582.25	1024288	1747478.25	901007.5	2994.25	73116.25	61670.75	162563.5	331310.25	14760.5	NA	NA	749821.75	NA	944647.5	12244673.5
2015	Feb	12.70-55	5.083333333	4.916666667	2.166666667	4.583333333	1.583333333	1.666666667	1.5	3.666666667	8.673333333	3.57	0.807333333	28434	102439	896739.3333	146984	91103	NA	35691349.67	35809.33333	60332.33333	NA	NA	159494.3333	523590.6667	4121488.333	NA	72786.66667	1129366	NA	26078.66667	NA	7639.333333	683309.3333	943751.3333	2304272.667	1729.333333	12452.66667	43699.33333	268723.3333	252619.3333	2792.333333	NA	NA	13644	NA	43398.66667	2470594.667
2015	Feb	12.90-53	5.25	3.5	1.75	4.416666667	1.333333333	2.083333333	1.75	4.75	8.87	3.605	0.7945	64306	209577.5	339417	2578947	48782	NA	9029875.5	251855.5	51717.5	NA	NA	77416.5	741490	2553589.5	NA	50296.5	17387	NA	48342	NA	7276	685747	1721568.5	193503.5	980.5	129417.5	55019.5	447045.5	616422.5	18277	NA	NA	6155	NA	44386.5	1349081
2015	Feb	FL10-166	5.166666667	3.75	1.5	4.666666667	1.666666667	1.666666667	1.666666667	5.833333333	10.06666667	3.706666667	0.788666667	55877.66667	158500	1565129.667	2400791.667	66282	NA	30463561	41917.33333	73808	NA	NA	79992.33333	982090.6667	4751280.333	NA	83396.66667	484592.3333	NA	40413.66667	NA	13375.33333	107185.6667	1492966	2271442	1044.666667	9282.333333	33330.66667	227822.6667	614818.6667	17454.33333	NA	NA	31730.33333	NA	14110	76283.33333
2015	Feb	FL10-89	4.75	4.75	2.416666667	4.75	1.75	1.333333333	0.666666667	4.166666667	9.93	3.57	0.912	32196.5	109171.5	364464	375226.5	197431.5	NA	6267989.5	120152.5	66133.5	NA	NA	452575	670999.5	1942346	NA	42557.5	846739	NA	27463	NA	7985.5	1580639	2096513	532512	420.5	204620	63723	339875	285453	1512	NA	NA	30709.5	NA	31538.5	1592068.5
2015	Feb	Florida127	5.416666667	4.166666667	2.25	4.833333333	1.916666667	1.333333333	1.083333333	5.5	9.5025	3.6675	0.749	55968	104478	456742	746675.75	176236	NA	15468600.5	47101.25	43766.75	NA	NA	229074.75	893725.5	5146181.5	NA	76253.75	528781.5	NA	30313	NA	4733.5	1169035	1589130	1228518.25	1174.5	131272.5	25894.5	182591.5	594183.5	1763	NA	NA	55840.25	NA	40930.5	3118598
2015	Feb	Radiance	3.916666667	5	2.083333333	3.583333333	2.416666667	1.416666667	1.333333333	5.583333333	8.3825	3.61	0.79625	148439.25	166456.25	862188.75	4371523.5	296329.25	NA	28110897.25	54252.25	69560	NA	NA	169868.75	1049824.5	6058927	NA	75691.5	1019446.5	NA	44445.25	NA	20429.75	458310.5	1288352.25	2354949	1484.5	27773	26857	318192.75	446146.5	8648	NA	NA	18053.75	NA	46491.5	724815.25
2015	Jan	11.71-9	3.3	5.7	2.4	2.9	2.6	1	1	5.4	6.975	3.555	0.7325	216364.5	369867.5	687884.5	7146388	717111	NA	25371581.5	545112.5	86475.5	NA	NA	84321	318482	8259556	NA	60633.5	1301005.5	NA	43550.5	NA	23575.5	1151134.5	1141498	4441834	38650.5	127605.5	38920	444556.5	556456	6243.5	NA	NA	111654	NA	33435	320868
2015	Jan	Florida Beauty	5.9	4.5	1.6	5.1	1.8	0.9	0.5	5.7	NA	NA	NA	NA	NA	NA	NA	NA	NA	NA	NA	NA	NA	NA	NA	NA	NA	NA	NA	NA	NA	NA	NA	NA	NA	NA	NA	NA	NA	NA	NA	NA	NA	NA	NA	NA	NA	NA	NA
2015	Jan	12.26-49	NA	NA	NA	NA	NA	NA	NA	NA	9.09	3.585	0.8845	103635.5	136912	715342	1800295.5	202844	NA	14944688.5	169918.5	82766	NA	NA	135607.5	826471.5	12875596.5	NA	110231.5	144918	NA	44350.5	NA	20276	995284	1334449.5	1291734.5	9445	70435.5	39333.5	328849	1179216.5	12842.5	NA	NA	135412	NA	36774	992530
2015	Jan	12.5-103	5.3	4	1.6	4	1.5	2.1	0.9	4	NA	NA	NA	NA	NA	NA	NA	NA	NA	NA	NA	NA	NA	NA	NA	NA	NA	NA	NA	NA	NA	NA	NA	NA	NA	NA	NA	NA	NA	NA	NA	NA	NA	NA	NA	NA	NA	NA	NA
2015	Jan	12.5-130	4.9	4.8	2	3.9	1.9	1	0.7	5.1	8.0875	3.4975	0.88325	102616.5	228136	1008522	2058531.75	226228.25	NA	32605340.5	346756.5	90500.5	NA	NA	362263.5	1259157.5	11311051.5	NA	87529.25	319185.5	NA	55866.75	NA	19516.75	2524234.25	2640435	1665480	7272.5	87791.25	60224.25	330701.75	842347	8448	NA	NA	88150	NA	55691	3657900.5
2015	Jan	12.55-220	4.1	5.8	2.5	3.3	3.8	0.3	0.6	6.4	NA	NA	NA	NA	NA	NA	NA	NA	NA	NA	NA	NA	NA	NA	NA	NA	NA	NA	NA	NA	NA	NA	NA	NA	NA	NA	NA	NA	NA	NA	NA	NA	NA	NA	NA	NA	NA	NA	NA
2015	Jan	12.70-55	5.2	5	2.2	4.4	2	1.8	1.1	4.2	8.14	3.55	0.824	43033	113745	852738	183525	358065	NA	25646689	60195	92849	NA	NA	163576	538671	9240221	NA	65227	558495	NA	36197	NA	15945	1251944	836013	5223225	8008	35138	29802	330015	514869	889	NA	NA	113093	NA	51993	1343506
2015	Jan	12.82-44	NA	NA	NA	NA	NA	NA	NA	NA	8.476666667	3.706666667	0.805666667	78465.25	180693	1001294.5	5316372.75	370178.5	NA	32767000	310790.5	87816.5	NA	NA	275261.25	1633844.75	8373435.25	NA	67839	1419840.5	NA	61595.25	NA	15721.75	1655176	2915334.25	4744910.5	4205.5	81240	65809.5	218576	459061.5	10736	NA	NA	360256.5	NA	122811.25	1680757
2015	Jan	12.90-53	4.7	4.6	2	3.3	2.9	0.3	1.2	6.7	NA	NA	NA	NA	NA	NA	NA	NA	NA	NA	NA	NA	NA	NA	NA	NA	NA	NA	NA	NA	NA	NA	NA	NA	NA	NA	NA	NA	NA	NA	NA	NA	NA	NA	NA	NA	NA	NA	NA
2015	Jan	FL10-166	5.4	3.8	1.8	4.7	2.1	0.6	0.8	6.8	8.9325	3.58	0.74925	99112.75	155423.5	1670010.75	7018673.75	391159.25	NA	36820311	306497.25	137639.25	NA	NA	316785.75	1413591.75	6472742	NA	57009.25	2225903.75	NA	72735.5	NA	52892.5	560036.75	2979293.75	3381490	2821.75	44759.75	86468	279206.5	1315167	20007	NA	NA	303848.75	NA	123238.25	516176
2015	Jan	FL10-89	5.8	4.2	1.6	4.8	1.7	0.9	0.3	4.3	8.463333333	3.57	0.809666667	109382.3333	165726.6667	947967	3716725.667	242292.3333	NA	18080954	990992.6667	166490	NA	NA	351811	1293697.333	6544288	NA	72327.66667	1010960.667	NA	61402	NA	19872	1180457.333	1809533.667	1550627.333	1578.333333	137929	60007	394236.6667	1055888	10063	NA	NA	124230.6667	NA	45247.66667	387321
2015	Jan	Florida127	5.2	4.7	1.8	4.1	1.8	0.4	0.7	5.6	8.52	3.6025	0.757	103579.3333	188876.6667	584877.3333	2796498	274008.6667	NA	14925509.67	499504.6667	116934	NA	NA	164422.6667	1112856.667	7808793	NA	90321.66667	563709	NA	58406	NA	18461.33333	671174	1638770	1939362	1240.333333	77357.33333	48276	266269.3333	1010278.333	7235.333333	NA	NA	122736.6667	NA	40907	468547.3333
2015	Jan	Radiance	4.9	4.5	1.7	4.4	1.6	0.7	0.6	4.9	7.973333333	3.503333333	0.849333333	263257.6667	276261	1216566.667	10097853.67	354976.6667	NA	37595287.33	348379.3333	143150	NA	NA	310496	1460376.333	10201394.67	NA	87859.66667	1199501.667	NA	79217.33333	NA	33618.66667	1111598.667	2854184	2297616	4603	187955.3333	81343.33333	331076	946041	6197.666667	NA	NA	127325	NA	74036	1544588.333
2015	Mar	11.71-9	2.909090909	5.545454545	2.818181818	3.090909091	2.454545455	2.090909091	1.272727273	4.090909091	6.07	NA	NA	60043	211941	672593	392162	279042.5	NA	23026511	86860	47526	NA	NA	59499.5	479086.5	2048051	NA	45442	1331976.5	NA	24996	NA	18063.5	323994	742160	4810744	9972.5	24889	26054.5	326427	116999	16019	NA	NA	32988	NA	74550.5	1313417
2015	Mar	Florida Beauty	4.272727273	4.545454545	2	3.909090909	1.818181818	0.727272727	0.636363636	3.636363636	7.676666667	NA	NA	33643	237391.3333	435939.3333	33483.33333	106820	NA	19505978	133003	50740	NA	NA	193232.3333	994603	1665439	NA	53614.33333	1448212.333	NA	26672.33333	NA	12389.66667	237026.6667	1375176.667	1963879.667	6087.666667	25670.66667	16110.33333	497749	396290.3333	23271	NA	NA	22623.33333	NA	50153.33333	415003.3333
2015	Mar	12.5-130	2.909090909	5.272727273	3.090909091	2.727272727	2.363636364	1.545454545	1.454545455	4.545454545	6.045	NA	NA	65553.25	195786	1184754	1255286.5	148071.75	NA	41591212.75	125183	56345	NA	NA	147743.75	1011996.5	4316937.25	NA	92527.5	517083.25	NA	29030	NA	15815	1614765	1673426	2389592.25	3084	65421.25	58652.5	164452.75	163468	7797.75	NA	NA	13444.25	NA	75235.5	2449309.5
2015	Mar	12.55-220	2.909090909	5.181818182	2.272727273	2.909090909	3.090909091	0.636363636	0.454545455	6	5.89	NA	NA	32274.75	179717.75	182639.75	45378.5	1374125.25	NA	3832028	10648.5	31577	NA	NA	23530.75	1261088.25	3995233	NA	72066.25	1536786.25	NA	18349	NA	7723.75	343417.25	1368079	2305464.25	1740.5	22078.25	32135	102489.25	76671.75	2943	NA	NA	1057539.75	NA	563912.5	627914.25
2015	Mar	12.70-55	4	5	2.545454545	3.454545455	1.909090909	1.818181818	0.454545455	4.363636364	6.6	3.5	0.768	41369	332469	800611	183062	135624	NA	22724545	32446	43839	NA	NA	47211	517890	1409739	NA	43196	1112100	NA	25376	NA	11150	454017	923152	2598104	3431	16047	26040	281031	210855	17435	NA	NA	66579	NA	108880	1283819
2015	Mar	12.90-53	3	4.636363636	2.090909091	2.545454545	2.636363636	0.454545455	0.909090909	6.181818182	5.576666667	NA	NA	35408	251695	104462.6667	938071	136007.6667	NA	2437026.667	149566.3333	33353.66667	NA	NA	16624	612481	1967887.667	NA	60623	13027.33333	NA	23854	NA	6158.333333	170750	1066134.667	1846568.667	499.3333333	19742.66667	20624.33333	294200	210246	9448	NA	NA	12133.66667	NA	56702.33333	445963
2015	Mar	FL10-166	3.727272727	4.181818182	2.090909091	2.727272727	2.454545455	2.727272727	2	4.909090909	5.643333333	NA	NA	40951	178581.6667	939683.6667	1220015	69173	NA	21530634.67	69630.33333	62498.66667	NA	NA	38902.33333	681902	2615174.667	NA	52182	314823.6667	NA	22325.33333	NA	12220.66667	33417.33333	906872	3308110	65	5811.666667	18523.33333	149872.6667	171000.6667	30989.66667	NA	NA	13913.33333	NA	34738.66667	35005.33333
2015	Mar	FL10-89	3.272727273	5.181818182	2.909090909	2.909090909	2.181818182	1.272727273	1.090909091	5.090909091	5.686666667	NA	NA	28655.66667	109560.6667	128622.6667	270725.6667	195131	NA	444765	178846.3333	56997.33333	NA	NA	79145	877031.3333	1291746.667	NA	46688.33333	1107530.667	NA	19077.33333	NA	34596.33333	331041.3333	1347409.667	1210400.333	2169.666667	49332.66667	15961.33333	226641.6667	141315	1345.666667	NA	NA	26307.33333	NA	32654.33333	160214.6667
2015	Mar	Florida127	5	4.454545455	2.181818182	4.272727273	1.818181818	2	0.545454545	4.454545455	7.2825	NA	NA	71169.5	181488	330173.25	338326	123576	NA	13257203.5	74634.5	52221	NA	NA	93462.25	803394.75	2693508	NA	81430.25	1847084.5	NA	19907.5	NA	8245.75	472267	1527779.25	1677530.5	2357.75	67190.25	35376.5	155088.25	218588.25	5589.5	NA	NA	111532	NA	82405.75	2204915
2015	Mar	Radiance	3.090909091	4.727272727	2.272727273	3	2.454545455	1.090909091	0.545454545	5.636363636	5.4	NA	NA	45651.33333	149584	313814.3333	1484822	391447	NA	4139609	103090.6667	53387.33333	NA	NA	13037.33333	538835.6667	2059064	NA	40942	205149.3333	NA	20362	NA	12969.33333	51209	861412	4004937	2578.666667	2963	23875.66667	161270.3333	112682.3333	5138.333333	NA	NA	31085.33333	NA	31306.66667	39673.33333
2016	Feb	11.98-41	5.777777778	5.111111111	1.666666667	4.666666667	2.333333333	1	1	4.888888889	9.2725	3.6625	0.88205	5615	56320.5	31686	65892.75	153145.25	NA	72.5	80191.75	40501	NA	NA	15665.25	190804.25	5736472.5	NA	56057.75	216612	NA	9787.5	NA	28.5	586913.25	484752	1424035	0	477	12799	40013.25	40786.75	679.25	NA	NA	25556.25	NA	13818.5	196368
2016	Feb	Florida Beauty	5.444444444	5.444444444	2.666666667	4.111111111	2.222222222	1.111111111	1.111111111	5.111111111	9.42	3.6525	0.965875	12382.75	42940.5	101573.25	117733.5	36045.25	NA	793689.5	111594.5	33318.5	NA	NA	156906.25	135662.25	3504697.5	NA	27561.75	161022.25	NA	8957.25	NA	596.25	238740.75	436717.5	237389.75	27.25	9217	10072.5	81727.75	115682	1984.5	NA	NA	4340	NA	27412	271906.25
2016	Feb	12.70-55	4.777777778	6.111111111	3.333333333	3.888888889	3.111111111	2.333333333	2.222222222	4.666666667	8.975	3.72	0.8199	8379.5	37469.25	80914.25	102156	40913.75	NA	440213.75	63032.25	31289.5	NA	NA	112198.25	202979.25	4439793	NA	39619.25	147957	NA	9046.5	NA	644.75	254337.5	587490	670202	0	19064	14577.5	59143.75	106156.5	45.25	NA	NA	31127	NA	24566.75	696126.25
2016	Feb	12.82-44	5.111111111	5.555555556	2.666666667	4.222222222	2.888888889	1.888888889	1	5.111111111	10.11	3.75	0.858525	10388	53301	61090	261699	258984.75	NA	334521.25	75523.75	56196.75	NA	NA	159988.5	187424.5	3080292	NA	29526.75	354561	NA	13325.25	NA	29	239747.25	486025	376662.75	59.5	238	10643.25	32408.25	59251.5	3222	NA	NA	48926	NA	143773.75	550602
2016	Feb	Florida Brilliance	4.777777778	5.222222222	1.888888889	3.333333333	2.333333333	0.888888889	0.888888889	6.666666667	8.455	3.735	0.81665	7304.75	59735.5	68501.25	164727.5	288935.75	NA	365304.75	172485	37008.5	NA	NA	55641.5	92295.5	4959663.5	NA	49408.75	100626.5	NA	12895.75	NA	0	452702.75	366827	223672	412	39788	15314.5	39760	72858.25	501.5	NA	NA	130276	NA	47920.75	442769.5
2016	Feb	13.51-134	5.111111111	5.666666667	2.333333333	4	2.333333333	1.111111111	0.888888889	5.444444444	9.68	3.6725	0.927575	7737.25	36751.25	49155.25	144851.75	281748.5	NA	256244.25	56667	30187.75	NA	NA	57843.5	111967.75	4620272.25	NA	31403.5	160952.5	NA	9689	NA	29.5	327560.75	353221.5	230681.25	1917.25	8436	15135.75	33711.25	53442.75	897	NA	NA	145982	NA	156496.75	673716.25
2016	Feb	13.65-160	4.555555556	5.777777778	2.888888889	3.222222222	3.444444444	2.777777778	2.222222222	5	9.105	3.6125	1.00485	24854.75	36298.5	133811.5	219121.25	63881.5	NA	1188614.75	109390.25	54125.5	NA	NA	205046.25	136047.5	3856742	NA	46599	51482.5	NA	12157	NA	1123.5	384739.25	476935	213488.25	987	44386.25	13050	51026.75	55679.75	785.25	NA	NA	12270.75	NA	46860.25	518078.75
2016	Feb	Florida127	5.222222222	4.777777778	2.111111111	4.111111111	2.111111111	0.777777778	1.111111111	4.666666667	9.2475	3.7875	0.74105	8372	31426.75	66715.5	38887.5	408454.25	NA	371774	55035.75	31981	NA	NA	61306.25	101939	5104186.25	NA	41807.75	108140	NA	8594.5	NA	130.5	244981.25	384715	344175.25	60.5	28632	11700	49586.75	145695.75	113.5	NA	NA	7888.5	NA	19057	539447.25
2016	Feb	Radiance	4.777777778	5.444444444	2.888888889	4.111111111	2.222222222	1.666666667	1.777777778	4	7.79	3.66	0.95765	35262	105406	72999	1129508.5	82940	NA	321074.5	197659	56881	NA	NA	55831	116024.5	5811905.5	NA	44550	87174.5	NA	18599	NA	382	47001.5	277167	486912	550.5	493	11327.5	67803.5	98760.5	245.5	NA	NA	6417.5	NA	18493.5	69152
2016	Mar	11.98-41	4.333333333	5.666666667	2.444444444	3.666666667	2.444444444	0.777777778	0.888888889	5.222222222	6.745	3.5625	0.768975	6379.5	86101.25	15248.75	71568.5	94109.75	NA	61.25	84723.75	42821	NA	NA	9981	689920	3054348.75	NA	28687.25	193460.5	NA	9531.5	NA	60	188120	946385.5	927186.5	298.5	21592.25	14161.5	48343.75	21811.25	582.25	NA	NA	15861.5	NA	16993	166424.5
2016	Mar	Florida Beauty	3.888888889	6.333333333	2.222222222	3.777777778	2.555555556	0.444444444	0.444444444	5.333333333	7.165	3.635	0.843	4394.75	566068.25	23851.75	644	207722	NA	166189	224386.75	43469.25	NA	NA	56464	244577.5	2531246.5	NA	38415.25	145311.75	NA	11505	NA	1425.75	6408	466757.25	506630.25	769.5	9107.25	24441.75	128252.75	59457	1098.25	NA	NA	2087.25	NA	36112	50983.75
2016	Mar	12.70-55	3.666666667	7	2.555555556	3	3.111111111	0.777777778	0.888888889	5.666666667	7.2525	3.67	0.7574	6921	131114.5	90933.75	12222.5	297602	NA	448501	19836.75	34550.5	NA	NA	26032.75	505756.25	3674539.25	NA	28473	126430.25	NA	11223.25	NA	1093.75	80175.75	722366.25	849306.75	0	7535	22264	110060	66835.75	1882	NA	NA	14936.25	NA	23680.75	403094
2016	Mar	12.82-44	5.444444444	4	1.333333333	4.333333333	1.333333333	1.777777778	0.777777778	4.555555556	8.19	3.8175	0.671475	11919	87655	57998	189510	39354	NA	335272	179212	33550	NA	NA	152904	154349	2472446	NA	26409	1056554	NA	9537	NA	117	83617	434734	645620	0	16430	25693	49537	44127	14231	NA	NA	33843	NA	100799	725591
2016	Mar	Florida Brilliance	2.666666667	4.888888889	1.777777778	1.666666667	3.555555556	0.111111111	0.444444444	7.111111111	5.725	3.6825	0.67685	3106	252299.5	23264.5	66964.75	393381.25	NA	131628.75	256088.75	59832.25	NA	NA	21039.75	529307	2308302.75	NA	21672.75	92486.75	NA	10194.5	NA	134.25	46213.25	742704.75	370013.25	0	16856.75	10987	31719.5	32404	30.5	NA	NA	2738.5	NA	14489.25	119726
2016	Mar	13.51-134	3.777777778	6.777777778	2.444444444	3.222222222	2.888888889	0.666666667	0.555555556	5.777777778	7.4575	3.5475	0.974075	8810.5	55609.5	29669.25	39588	1617304	NA	186011	8410.5	27934.25	NA	NA	35417.5	648737.25	2942714.25	NA	41805.75	262607	NA	14046.5	NA	1481	353679.5	946269.25	321372.5	0	13155.25	26410	37901.75	54287.25	1487	NA	NA	1010318.25	NA	522135.25	827195
2016	Mar	13.65-160	3	6.444444444	2.888888889	2.555555556	2.888888889	1.222222222	0.444444444	4.888888889	6.5825	3.5975	0.818925	41350.75	171641.25	148284.5	547221.5	57566.5	NA	1267383.5	119959.5	46283.5	NA	NA	218188	534352.5	1842405.5	NA	40946	35488.75	NA	17322	NA	13069.25	438290.5	935887	260178.75	0	66393.75	21601.25	68165.25	40154.5	2322	NA	NA	45952.75	NA	87740.75	773917
2016	Mar	Florida127	4.666666667	5	2	3.555555556	2	0.666666667	0.888888889	5.444444444	7.9475	3.7175	0.7169	16239.75	493833.75	34573	65351.25	33051.25	NA	219327	66476.75	43136.75	NA	NA	29224.5	398134.75	2782934.75	NA	28867.75	152616.25	NA	13717.25	NA	297	109612	601345.5	369590	802.75	29781.25	7438	69825.5	153308.75	268	NA	NA	15813.5	NA	21406.75	327443.75
2016	Mar	Radiance	2.777777778	6.888888889	2.777777778	2	4	0.333333333	0.777777778	5.888888889	5.505	3.725	0.716	15246.5	72612	42291.5	220228.5	41507.5	NA	59332	43820.5	32244	NA	NA	8997	809546	2752874.5	NA	19129.5	20447	NA	9715	NA	136	1086789.5	1071168	539971	0	0	8354.5	71747	61645.5	579	NA	NA	6333.5	NA	12982.5	12701.5
2017	Dec	Florida Beauty	4.727272727	4.490909091	1.563636364	4.018181818	1.327272727	1.827272727	0.590909091	3.709090909	7.47	3.875	0.79065	34747	122854.5	480689.5	78988.5	90732.5	NA	26931955.5	486288	67055	NA	NA	417898.5	337213	9032279.5	NA	126099.5	1242817.5	NA	44125.5	NA	8721	747049.5	379445.5	1428673	4421	53206	91927	382370	521392	242383	NA	NA	58496.5	NA	68467	769366.5
2017	Dec	Florida Brilliance	4.55	3.85	1.28	4.13	1.11	0.87	0.66	4.73	6.8625	3.7125	0.742075	29753	123854.25	313443.75	649103.75	137021	NA	13758244	213205.25	64712	NA	NA	135539.25	546636.5	12024106.25	NA	179604.5	283714.25	NA	68139.5	NA	5524	1354093.75	673281	1208608	5060.75	188881.5	159493.5	137135.75	328468.25	128656	NA	NA	29887.5	NA	62255.75	1192714.75
2017	Dec	13.27-142	4.845454545	6.127272727	2.654545455	3.2	1.963636364	1.327272727	1.063636364	5.809090909	7.344	3.616	0.93306	37428.75	237846	615419	384425.5	123528.5	NA	12068974	178756	60959	NA	NA	931530.75	227175.75	10215438	NA	217019.5	544946.75	NA	311276	NA	6412.75	458737	260812.5	1575645	3604.25	12854	96773.75	111682.5	543639.75	30236.5	NA	NA	276410	NA	125244.5	1108672.5
2017	Dec	14.61-80	3.56	5.87	2.16	3.5	2.36	0.24	0.76	5.04	8.336666667	3.703333333	0.9286	97725	475072	336564	1884734	877509	NA	752377	72953.5	63816	NA	NA	181447.5	2732476	12232518	NA	226989	1899838	NA	92628.5	NA	10955	2467088.5	1143702.5	895203.5	9112	94928.5	649456	964922.5	330312.5	26174	NA	NA	412899	NA	108057	681107.5
2017	Dec	14.82-25	4.627272727	3.663636364	1.263636364	3.236363636	0.945454545	2.072727273	1.3	3.354545455	6.47	3.89	0.601333333	44221.33333	166985.6667	672300.3333	798799.3333	256639.3333	NA	26711222	405802.6667	50718.66667	NA	NA	820502	616780	9742464	NA	116888	836768.3333	NA	81841	NA	10962.33333	2489315.333	1180927	2660592.667	5113.666667	299537.6667	154626.3333	269928.6667	221360	259768.3333	NA	NA	103403.3333	NA	147063.6667	2695944
2017	Dec	14.9-129	4.490909091	5.318181818	1.3	4.163636364	1.372727273	1.936363636	1.227272727	3.845454545	7.582	3.63	0.93386	37657.75	220599	139984	316569	366340	NA	803447.5	260975.5	59757.25	NA	NA	318871.75	554946.25	7992730.25	NA	126102.25	925241	NA	68389	NA	3514.75	643283	484369	3347248.75	3225.75	57160.5	146943.25	295412.5	274743	6013.75	NA	NA	154158.75	NA	41631.75	212407.5
2017	Dec	15.21-98	4.84	5	1.38	4.14	1.22	1.98	0.9	3.75	7.9725	3.6875	0.8946	121384.75	302346.75	131856.5	140890.5	247578.25	NA	466063.75	423556.75	64307.5	NA	NA	108910.5	558431	14145738.25	NA	258769.25	1656127	NA	58580	NA	5544.25	1969980.5	606616.75	2980784	4122.75	224091.5	129674.5	446088.75	356737.5	9297	NA	NA	129932.5	NA	32318.25	342078.75
2017	Dec	15.29-152	3.38	5.13	1.83	3.14	1.61	1.95	1.6	4.38	6.975	3.6425	0.93185	67677.75	310660	218546.25	90394.25	92015.75	NA	9453352.75	111600.75	50948.25	NA	NA	159827.25	640704.75	13742394.5	NA	219087.75	196530.5	NA	76062.25	NA	4504.75	1407875.75	579760.5	3737178.25	6677.75	148809.25	110087.75	268238	364847	40112.5	NA	NA	27522.75	NA	18515.75	574822.75
2017	Dec	15.29-47	3.99	5.41	1.78	3.1	1.63	0.78	2.16	3.72	6.768	3.654	0.864	30627.25	149852.25	127016	18287.75	236384.25	NA	2580319	25678.25	58873.5	NA	NA	28698.25	776180.5	14137180.25	NA	229347	35779.75	NA	55711.5	NA	2844.75	1010976	361129.25	3554060.5	6142	72177.75	97822.75	267617.5	301012.5	11429	NA	NA	34236	NA	9894.25	55521.25
2017	Dec	15.34-82	5.1	4.381818182	1.327272727	4.354545455	1.490909091	1.636363636	0.554545455	4.209090909	8.336666667	3.763333333	0.859666667	28116	177419	373820.6667	219267	117340.3333	NA	6718122	353539	70465.33333	NA	NA	185502.3333	498400.3333	13829507.67	NA	235316	1635713.667	NA	48269.66667	NA	3820.333333	492685.6667	390443	2198502.333	3889.666667	51813.66667	65700.66667	169365	440722.3333	71073.66667	NA	NA	57855	NA	51393.33333	433336.6667
2017	Dec	15.42-52	4.05	5.82	1.97	4.03	2.31	1	0.25	5.5	7.202	3.644	0.84312	49925.25	188579	174870	429649.5	292942.25	NA	2606164.5	77222.5	66130	NA	NA	83381.25	460042.25	14580746.5	NA	235780.5	10945.25	NA	77774.5	NA	3678.5	468719	306786.25	1988758.5	3539.75	12171.5	158610.75	193263.5	169834	19726	NA	NA	220387.5	NA	51374	264821.5
2017	Dec	15.76-129	3.78	4.74	1.74	2.71	1.37	2.26	1.56	2.77	6.48	3.7775	0.73045	61484	368208.5	315967.5	324593.25	445061	NA	13568551.25	288598.5	68706.75	NA	NA	297632.25	737961.5	11158299	NA	146186.75	488063.75	NA	64410.75	NA	8004	799313.5	546644.25	2916101	9107.5	142085.25	242994.5	294837.75	160378.25	247898	NA	NA	210900	NA	291831.25	963204.25
2017	Dec	15.9-137	4	3.8	1.8	3.73	0.98	1.03	1.14	3.62	7.69	3.795	0.6993	53800	360130	97225.5	82755	228478	NA	6539855	131596	60706	NA	NA	179657.5	1139400	10774880	NA	149905.5	308460	NA	85533.5	NA	4675	980812	702718.5	3541311	5690.5	63459	222954.5	390360	383440	434566	NA	NA	101612	NA	105503	1561923.5
2017	Dec	Florida127	5.17	3.58	1.39	4.95	1.86	0.53	0.49	5.8	8.25	3.73	0.841533333	71760	183795.6667	196746	180473.3333	261632	NA	7667034.333	216649.3333	71886	NA	NA	242238	451635.6667	13011570.33	NA	249623.6667	439001	NA	62730.33333	NA	3646.666667	1755084.667	891710.3333	1738849	3704.333333	158741.6667	188750.3333	179265.6667	552869.3333	241862.3333	NA	NA	114706.3333	NA	107962.3333	3284920
2017	Dec	Radiance	3.12	4.97	1.81	3.24	1.43	1.06	0.86	4.92	6.87	3.773333333	0.7351	141319.3333	451029	548598.6667	1872490	190835.6667	NA	15241325.67	262960.3333	115940.6667	NA	NA	215042	366120.6667	11743180	NA	201630.3333	548044	NA	99708.33333	NA	10382	764655.3333	340738.6667	2242420.667	6118	20951.66667	106055.6667	299231.3333	705148	180782.3333	NA	NA	140195.3333	NA	99335.66667	727416
2017	Feb	Florida Beauty	3.69	5.69	2.62	2.95	1.9	1.06	0.76	4.14	7.63	3.653333333	0.7809	9450	68064.33333	134738.3333	16321.33333	68081.33333	NA	523492.3333	77830.33333	22792.33333	NA	NA	91050.33333	266788.6667	2680164.333	NA	18168.33333	156749.3333	NA	8448	NA	743	107189.6667	626456.3333	947183	1178.666667	11341	5187.333333	153869.6667	58119.66667	6332	NA	NA	11881.33333	NA	24314	145915.6667
2017	Feb	Florida Brilliance	3.43	5.02	2.27	3.23	2.38	0.79	0.92	4.57	6.256666667	3.74	0.649966667	9759.333333	57199	176039.6667	431318.3333	117576	NA	952465.6667	110542	32964.33333	NA	NA	85734	234911.6667	3374306	NA	16252.66667	139319.3333	NA	10996.66667	NA	1637.333333	781464.3333	735637	1213029.333	384	75379.33333	14891	58620	60523.66667	4221.333333	NA	NA	10519.33333	NA	17514	477160.6667
2017	Feb	13.51-134	4.26	6	2.58	4.18	2.64	1.15	0.74	4	7.173333333	3.546666667	0.8822	4142.666667	72187.66667	53251	76600.33333	2482063.667	NA	150307.3333	7298.666667	15081.66667	NA	NA	23540.33333	305387.6667	3321900	NA	37235	69521.66667	NA	7139	NA	38	826329	716564	1055276.667	0	6869	25141.33333	21261	13400.33333	3907	NA	NA	683023.6667	NA	623765.6667	1178919.333
2017	Feb	14.34-33	2.49	5.32	2.26	2.39	2.44	1.35	1.62	4.11	6.253333333	3.706666667	0.6829	12816.66667	55465.33333	50566.66667	926480	236766	NA	534413.6667	182280.6667	23378.66667	NA	NA	190806.3333	232937	2797462.667	NA	18667	318059.3333	NA	12251.66667	NA	1146.333333	1137214.667	1221495	591051	305.6666667	88244.66667	188478.3333	87879	64822.66667	2842.333333	NA	NA	70592.66667	NA	152287.6667	1456472.667
2017	Feb	14.55-203	5.2	4.13	1.29	4.05	1.16	2.4	1.34	2.86	7.596666667	3.66	0.7511	12653.66667	55254.66667	13119	153176.3333	4966633.667	NA	102307.6667	12952.33333	23285.66667	NA	NA	56448.66667	598102	4811904.667	NA	40407.66667	240	NA	6972.666667	NA	381.6666667	297020.3333	1211820.333	777883	0	0	24592.33333	119478.3333	46373.66667	423	NA	NA	1072124.333	NA	695230	243463.6667
2017	Feb	14.70-84	3	5.16	1.93	2.52	2	0.79	1.17	4.56	6.276666667	3.73	0.6072	21235	60477	374891.6667	123422.3333	151958	NA	1277649	205025.3333	44752.33333	NA	NA	160602.3333	262166	3470383.667	NA	23197	272837	NA	8860.666667	NA	5860.333333	2427615.333	1753777	781992.3333	0	400103.6667	27969	130465.6667	54516.66667	5519.666667	NA	NA	75179.33333	NA	123914.3333	2227821.333
2017	Feb	14.83-36	3.81	4.72	2	3.27	1.92	1.51	1.96	3.54	6.33	3.71	0.680433333	37283.66667	91225	684911.3333	180433.3333	197329	NA	3234250.333	92686	50630	NA	NA	73708.33333	437641	3841431.333	NA	26557	15056.33333	NA	11467	NA	4492.666667	837101.6667	1310255.667	2031135.667	0	58481	35560	368768.3333	127070.6667	4951.333333	NA	NA	24365.66667	NA	113985.3333	439684.6667
2017	Feb	Florida127	4.52	4.41	2.08	3.72	1.46	0.84	0.63	4.39	8.1	3.706666667	0.731466667	25597	70146.33333	102954.3333	298103.6667	143686.3333	NA	409823.6667	60591	30122	NA	NA	73843.66667	310767.3333	3891857.333	NA	36946.66667	124039.6667	NA	11023.33333	NA	210.6666667	603002.6667	834963	979639.3333	0	43747	16780	88296	81697	413.3333333	NA	NA	48782.33333	NA	30766.66667	648077.3333
2017	Feb	Radiance	2.81	4.75	2.38	2.36	1.9	1.06	1.11	3.85	6.203333333	3.686666667	0.671266667	57427	122982.3333	397660.6667	2353056.667	191269.6667	NA	665118.3333	60961.33333	44562.33333	NA	NA	32197.33333	573892.3333	3949656.667	NA	29728	57440.66667	NA	19946	NA	1998.333333	143965.3333	1024203	2017718.667	0	10196	13775	103462.6667	69210.33333	1550.333333	NA	NA	16655.66667	NA	20434.66667	41096.33333
2017	Jan	Florida Beauty	4.208333333	4.408333333	2.208333333	3.966666667	1.583333333	1.758333333	0.941666667	4.991666667	8.034	3.61	0.77656	13652.66667	63641.33333	99783.66667	49790.66667	93130.33333	NA	250196.3333	42458.66667	26968.33333	NA	NA	18002	510380.3333	3946390.333	NA	25043	78239.66667	NA	7786	NA	501	71363.33333	1073709.333	682348.3333	0	5894	18963.66667	203032	50203	748.3333333	NA	NA	11116.66667	NA	6513	16407.66667
2017	Jan	Florida Brilliance	3.516666667	5.066666667	2.483333333	2.9	2.95	0.3	0.975	6.433333333	7.134	3.656	0.71482	16672.66667	51955.33333	297565.6667	905398.6667	162856.6667	NA	674947.3333	37368.33333	32452	NA	NA	18046.66667	579615.6667	5447537.333	NA	47890.66667	186636.3333	NA	14979.66667	NA	1007.333333	415452	988505.3333	778737.3333	0	65498	17491.33333	72964	63650	561.3333333	NA	NA	9669.666667	NA	17251.66667	84514.66667
2017	Jan	13.51-134	4.591666667	5.391666667	2.4	4.683333333	2.091666667	0.758333333	0.633333333	4.7	8.458	3.57	0.92458	12384	65216	104511.5	110088.5	2915019.5	NA	228850.5	4607	18138.5	NA	NA	12345.5	443673.5	4464113	NA	58424	149164	NA	7214.5	NA	121	1149641	843001	762266.5	1112	458	17861	44556	21436	2562.5	NA	NA	831360	NA	443970.5	830390.5
2017	Jan	14.34-33	3.333333333	5.683333333	2.641666667	2.758333333	2.441666667	0.766666667	1.291666667	4.533333333	7.394	3.632	0.78652	14068.66667	54716.66667	26845.33333	566860.6667	228416.3333	NA	153184	43794.33333	29654.33333	NA	NA	48927.33333	496614.6667	4341524.667	NA	45521	213283.6667	NA	15275	NA	81.66666667	455828.3333	1069524.667	520562.3333	415.3333333	57027.33333	24293	130595.3333	52978.66667	223.3333333	NA	NA	5450.666667	NA	18381	124313
2017	Jan	14.55-203	4.925	4.308333333	2.025	4.45	1.533333333	2.083333333	1.058333333	3.416666667	7.328	3.654	0.7351	24609.33333	73871.66667	15868.66667	206138.3333	6674535.333	NA	77828.66667	13249	25456.33333	NA	NA	120137.6667	849903	4901832	NA	45564.33333	5955	NA	11264.33333	NA	99.66666667	270321.6667	1632960	322588	0	8832.666667	34196.66667	156310	34756	0	NA	NA	2186526.333	NA	344046.6667	74473
2017	Jan	14.70-84	3.033333333	4.033333333	1.975	2.475	2.291666667	0.375	0.816666667	4.491666667	5.886	3.7	0.61278	24439.33333	54924.33333	219840	171287.6667	508827	NA	369945.3333	72749.33333	42953.33333	NA	NA	20944.33333	470809.3333	4505601	NA	37855.66667	459075	NA	10225.33333	NA	4001	778376	1028409	719362.3333	0	161544.6667	21713.33333	208901.6667	64497.66667	408.3333333	NA	NA	69480.66667	NA	23647.33333	95695.33333
2017	Jan	14.83-36	4.241666667	4.891666667	2.85	3.225	2.1	1.225	1.375	4.083333333	6.938	3.64	0.74082	48148	151932	654705.6667	160967	175332	NA	2079058.333	63843	48732	NA	NA	20291	665323.6667	5951853.667	NA	55937	16962.66667	NA	17753.33333	NA	4678	405816.3333	1395974.333	1382918.667	0	35325.66667	25490.66667	447340.3333	162137.3333	364.3333333	NA	NA	19580	NA	47034	102686
2017	Jan	Florida127	3.783333333	5.175	2.458333333	3.425	2.191666667	0.158333333	0.725	5.75	8.018	3.668	0.67172	24782	55773	115374.6667	335332.3333	138562.3333	NA	212791.6667	51759.33333	37075.33333	NA	NA	24782.66667	399698.6667	4910908.333	NA	46359.33333	133056.3333	NA	14354	NA	60.33333333	498846	793023	636727.3333	0	40189.66667	13894.33333	85449.33333	71853.66667	869.3333333	NA	NA	40188.66667	NA	20230	253100.3333
2017	Jan	Radiance	3.633333333	4.808333333	2.358333333	3.141666667	2.025	0.508333333	0.908333333	5.291666667	7.09	3.578	0.76464	67558.33333	149898.6667	399991	3450603.333	166889.6667	NA	513894.3333	53640	68786.66667	NA	NA	19063.66667	432970.3333	4330658	NA	37679.66667	201612.3333	NA	35739.33333	NA	4589.333333	104588.3333	840054.3333	1440636	0	15948.66667	11882.66667	117633.3333	104668	371	NA	NA	7829	NA	22838.33333	44528.33333
2017	Mar	Florida Beauty	5.47	4.28	1.59	4.69	1.15	1.13	0.66	4.44	7.718	3.628	0.742	16883.6	69905	333207.6	20403.4	168481	NA	1717329.8	89099	29545.8	NA	NA	219791	401933.4	2727343.4	NA	21142	605466.6	NA	8375.8	NA	5280.2	154772.8	895408.6	704594	927.4	19928.2	7367	208808.8	134594.4	16860.4	NA	NA	5908.8	NA	21318.8	361685
2017	Mar	Florida Brilliance	3.8	4.9	1.68	3.08	1.53	0.79	0.96	6.18	6.642	3.604	0.7452	18458.4	60949.6	514862.4	936467.6	88153	NA	2117912	168629.8	35814.4	NA	NA	191828.8	376291.2	2656825.4	NA	18248.6	453538.4	NA	19305.6	NA	4977.6	997346.6	1386478	898778.2	122	122057	23225.8	59730	82291.4	11597.6	NA	NA	5861.4	NA	67392	1390935.4
2017	Mar	13.51-134	4.81	5.27	1.91	3.89	1.05	1.35	0.95	4.38	7.412	3.514	0.90052	19032.6	103339.8	350122	235572.4	849863.6	NA	1032226.8	17743.6	13215.2	NA	NA	62963.2	285001	3375814.2	NA	35448.6	685300.4	NA	12099.2	NA	1214	516236.4	920240.6	780540.8	0	23926.2	25688	32586	62378.6	14718.8	NA	NA	325153.4	NA	1205491.8	3912849
2017	Mar	14.34-33	4.15	5.4	1.97	3.4	2.41	0.36	0.74	5.62	6.04	3.7	0.61294	20163.4	96163	107406.6	1678061.4	152254.2	NA	1006828.8	167399.8	23932.2	NA	NA	239182.8	277233.8	2356346.8	NA	14721.6	858357	NA	21572	NA	5712.8	1225675.6	1662608.4	640799.2	611.4	108754.4	328528.6	126089.4	73960.6	5488.2	NA	NA	4809.8	NA	210010.2	2035372
2017	Mar	14.55-203	4.65	4.88	1.53	3.99	1.01	1.13	0.57	4.33	7.196	3.614	0.7386	25131.8	83467.4	120601	41518.4	4949384	NA	528813.4	33944	25698.8	NA	NA	69483.8	591658.2	4236763	NA	36254.4	5190.8	NA	9767.8	NA	3159.6	528855.4	1312856.8	1123737.4	0	96022.8	19202.4	129256.8	36612.6	985.6	NA	NA	511897.8	NA	702756	366793.4
2017	Mar	14.70-84	3.69	4.05	1.5	2.83	2.22	0.21	1.22	5.79	7.0625	3.715	0.615125	27246.25	68833.5	483802.25	156925	202641.5	NA	1402672.25	88219.25	51266.25	NA	NA	145505	495188.5	3699732	NA	36142.75	331839	NA	14677.75	NA	8660	1223311.25	1607226.25	832399.75	0	390890.5	21858	166942.5	73097.5	2783	NA	NA	26866.75	NA	35031	746915
2017	Mar	14.83-36	3.81	5.44	2.77	3.05	1.96	1.64	1.13	4.43	6.386	3.64	0.69256	46132.4	118259.8	1109836.6	417997.4	177945.6	NA	3960683.4	74542.2	49975.4	NA	NA	120371	609756.6	3591665.8	NA	27799.8	15462.8	NA	16336.8	NA	8251.6	481783.8	1659119.4	1091138.8	299.2	51520.4	27749.2	269793.6	155912	6079.8	NA	NA	13891.8	NA	113226.2	514341.8
2017	Mar	Florida127	5.2	4.15	1.41	4.45	1.14	0.55	0.68	5.48	7.88	3.694	0.72686	29565.2	75784.2	275296.8	634985.8	67013.6	NA	961447.2	72611	26666.2	NA	NA	100321.6	275710.6	4482018	NA	42092.6	404532.2	NA	19736.4	NA	630.4	459357	1057551.2	720987.4	0	59085.4	13282.8	70712.6	153550.8	3732.2	NA	NA	15571	NA	58466.2	1323583
2017	Mar	Radiance	3.47	4.79	1.97	2.86	1.9	0.7	1.02	4.74	6.49	3.64	0.72128	50641.8	142578.8	788222.4	2542837.4	164257	NA	1701481.8	93165.6	56013.2	NA	NA	120199.8	286052	3154973.6	NA	24677.6	520047.2	NA	25517.2	NA	6646.6	200957.4	687059.8	1994294.8	1120.4	13977.8	18810.8	116842	107423.2	15734.4	NA	NA	17899.2	NA	66763.2	287525.6
2018	Feb	Florida Beauty	4.088888889	6.433333333	2.1	3.611111111	1.644444444	1.422222222	0.588888889	4.433333333	7.1625	3.6775	0.848725	22165.25	74494	89368.25	16667.5	48914.5	NA	8914626.75	101642.5	39148.75	NA	NA	157437	739772	7534683.5	NA	82891.5	782735.25	NA	125386	NA	10819.75	218339.5	310702.25	2051488	3896.25	13933	39454.25	293443.75	135473.25	217944.75	NA	NA	25314.5	NA	38904.5	431501
2018	Feb	Florida Brilliance	3.655555556	6.177777778	2.188888889	3.422222222	1.688888889	0.266666667	0.988888889	5.277777778	6	3.75	0.674825	18407.5	66617.5	83564.5	210427.5	46950.75	NA	8180276.25	130635	57705	NA	NA	105055.75	602821.75	8055900.5	NA	93165	446032.25	NA	28592.25	NA	3976.25	706760	330310	1762608	3620.75	53397	54712.25	65452.75	155817.25	140533	NA	NA	3641	NA	31041.75	1118917.5
2018	Feb	13.27-142	3.611111111	6.533333333	1.677777778	3.411111111	1.944444444	0.288888889	0.422222222	5.988888889	6.935	3.6025	0.8886	27654.25	225177.25	290482	444232.5	135480.75	NA	6954698.5	187235.75	51618	NA	NA	997136.25	172977.5	5471349.25	NA	66931.75	456028	NA	246423.75	NA	2949.25	384082.75	203034.75	847249	3405	8303.75	78990	70759	199629	90334	NA	NA	24593.75	NA	168173.5	1271601.25
2018	Feb	14.61-80	4.044444444	5.844444444	1.6	3.511111111	1.722222222	0.5	0.566666667	5.722222222	5.97	3.6125	0.83825	55254	337574.6667	121415.3333	1403805.667	552173.3333	NA	545095.3333	167887	98729	NA	NA	158733.6667	420393.3333	7070551	NA	78691.33333	1109751.333	NA	38450	NA	4516.333333	1111250	368008	1631348.667	4331.333333	31060.66667	114771.3333	179817.6667	108465.6667	45765	NA	NA	55791.66667	NA	130699.3333	670429.6667
2018	Feb	15.29-152	3.233333333	6.644444444	2.388888889	2.577777778	2.011111111	1.255555556	0.822222222	4.111111111	5.746	3.634	0.8796	38500	264156.6667	223364.6667	189510.6667	100759.6667	NA	14752674	37170.66667	41177	NA	NA	213348.6667	418948.6667	8124981	NA	94638.66667	284993.6667	NA	31080.33333	NA	6712	1647312.667	691383.6667	4587864.667	6549.666667	166110	107588.6667	150367.3333	154576.3333	142780.3333	NA	NA	16153	NA	39857	1403913.333
2018	Feb	15.29-47	4.177777778	6	1.444444444	3.922222222	1.222222222	0.711111111	0.466666667	4.266666667	7.4975	3.675	0.932975	26292.5	207099	161859.75	141327.25	154156.5	NA	4487758	24246.75	41614	NA	NA	26657	357374.75	10081822.5	NA	108315	154251.25	NA	22188.75	NA	4180.25	1351925	411734.75	2395660.75	8004.5	94528.5	71152.25	239870.75	209231.75	38767.75	NA	NA	22395.25	NA	8248.5	281395.75
2018	Feb	15.76-129	3.211111111	5.677777778	1.577777778	2.666666667	1.766666667	0.611111111	0.666666667	4.222222222	5.832	3.83	0.59646	41469	241704	250082.5	712087.25	439457	NA	13391741.75	479907	49506.5	NA	NA	410597	590589.75	6004762.5	NA	54262	772911.5	NA	31312	NA	7001.75	482026.75	361623.5	2349368.75	9224.75	69343.25	92658.75	246960.25	104193.75	608772	NA	NA	106951.75	NA	471068.75	1328804
2018	Feb	15.9-137	3.422222222	5.344444444	1.4	2.844444444	1.666666667	0.355555556	0.966666667	4.144444444	5.442	3.822	0.5935	31086.66667	202123	31979.66667	48609.33333	214438.6667	NA	2444185.333	39176	37752	NA	NA	46766.66667	505962.6667	8876142	NA	77143.33333	235049.6667	NA	23070	NA	5370	1846704.667	272233.3333	2132159.667	3879	15667	76701.66667	372310.3333	136627.3333	307873.6667	NA	NA	20001	NA	34197	205423.3333
2018	Feb	Florida127	4.6	5.377777778	1.522222222	3.444444444	1.044444444	1.444444444	1.211111111	4.166666667	7.525	3.77	0.6765	58061	110901.75	149865.5	186832.25	71072.75	NA	9834112.25	92643	53080.5	NA	NA	251450.25	484266.75	8510608.75	NA	112294	1204946	NA	49960.5	NA	6026	950791.5	590123.5	939312.25	3262.5	99814.75	74022.25	104624.75	239029	183207	NA	NA	13496.25	NA	92561.25	4613628.75
2018	Feb	Radiance	3.444444444	5.933333333	1.777777778	2.822222222	1.777777778	1.5	0.755555556	4.822222222	5.5075	3.76	0.646875	58469.5	275717.75	112807	675797	118112.75	NA	3250388.5	24764.75	48343.25	NA	NA	27547.25	788569.25	9387171.25	NA	77849.5	195697	NA	37932	NA	14719.75	204977	246992	3913989	5149	3920.25	37727.75	145334.5	111765.5	89690.5	NA	NA	18036.5	NA	23114	79400.25
2018	Jan	Florida Beauty	5.545454545	4.363636364	1.218181818	4.9	0.872727273	1.027272727	0.527272727	5.218181818	9.416666667	3.87	0.8264	32674	109401	447463.25	86459	107893.75	NA	19586857	327680.75	57675.5	NA	NA	435721	417333.75	7694885.25	NA	143571.5	1027540.75	NA	39898.75	NA	13999.75	440275.25	541096	974547	7601.5	65088.25	79827.25	452898.25	531449.25	126289.75	NA	NA	83208.25	NA	151191.5	1037263.75
2018	Jan	Florida Brilliance	5.136363636	4.209090909	1.754545455	4.336363636	1.563636364	1.290909091	0.7	5.209090909	8.22	3.825	0.7272	38516.5	100435	1135702.25	2920727	308677.25	NA	36836416.5	735612.75	70355.5	NA	NA	638261.5	1445201.25	10280001	NA	132173	1502842	NA	104663.25	NA	30817.5	4212579.25	2220395.75	420052.5	10677.75	985948	232456.5	213922.25	993142.25	161709.75	NA	NA	56207.75	NA	344564.25	8011832.75
2018	Jan	13.27-142	5.263636364	3.772727273	1.436363636	4.309090909	1.127272727	2.181818182	0.981818182	4.990909091	NA	NA	NA	NA	NA	NA	NA	NA	NA	NA	NA	NA	NA	NA	NA	NA	NA	NA	NA	NA	NA	NA	NA	NA	NA	NA	NA	NA	NA	NA	NA	NA	NA	NA	NA	NA	NA	NA	NA
2018	Jan	14.61-80	4.345454545	4.445454545	2.081818182	3.790909091	1.681818182	1.127272727	0.827272727	4.754545455	8.966	3.696	0.91552	85479.25	324972.5	412085.5	3492871.75	900015.75	NA	954517	232992.75	79187	NA	NA	305214.5	1581647.5	14098852.25	NA	217685.75	2254914.25	NA	66279.25	NA	9332	2097973.25	934823	298914	6588.75	98751	164868.5	833161.5	515370.5	16914.25	NA	NA	162340.75	NA	194890.75	1278731.25
2018	Jan	15.29-152	4.045454545	5.054545455	1.954545455	3.018181818	1.681818182	1.381818182	1.718181818	4	8.56	3.903333333	0.6659	55308.66667	152269	993226.6667	497344.3333	185512.3333	NA	36623590.33	207908.6667	37366.33333	NA	NA	603572	1687512.667	10181397.67	NA	107865	762372.6667	NA	49256.33333	NA	20148.33333	6661110.333	3047163.667	1741728.333	16492.33333	1590142.667	295064	485842.3333	657329.3333	137330	NA	NA	82693.33333	NA	155341.3333	13382744.33
2018	Jan	15.29-47	4.563636364	5.118181818	1.218181818	4.009090909	0.990909091	1.463636364	0.472727273	4.054545455	8.2125	3.8175	0.757975	35869.5	133590.5	1213052.25	281636.25	229568.25	NA	22987063	27774	43070.25	NA	NA	69365.75	1661115.75	14660005.5	NA	124771	273753.25	NA	41456	NA	7082.75	4667467.5	1822460.25	2154629.75	25632.5	990006	179339	684572	584522	77572.5	NA	NA	33627	NA	27056.25	3028554
2018	Jan	15.76-129	3.445454545	4.854545455	2.454545455	2.818181818	1.527272727	2.718181818	1.718181818	2.8	7.67	3.878	0.55512	69257.25	208836	1072539.25	827415.25	765647	NA	37734379.75	628211.5	53447.25	NA	NA	1347544.75	904373.75	10885366.5	NA	87571	2195005	NA	59664.25	NA	16144.25	1481223.25	1030824.75	940055	13552	399189	153044.5	446938.25	442927	472576.25	NA	NA	274288	NA	1351198.5	7659064
2018	Jan	15.9-137	4.727272727	3.681818182	1.318181818	4.154545455	0.709090909	1.754545455	0.263636364	3.436363636	NA	NA	NA	NA	NA	NA	NA	NA	NA	NA	NA	NA	NA	NA	NA	NA	NA	NA	NA	NA	NA	NA	NA	NA	NA	NA	NA	NA	NA	NA	NA	NA	NA	NA	NA	NA	NA	NA	NA
2018	Jan	Florida127	4.536363636	4.745454545	1.763636364	4.572727273	1.690909091	1.154545455	0.490909091	6.036363636	9.0125	3.71	0.774225	49392	130054	376290	563240.5	177603.75	NA	14112750	151332.5	48820.25	NA	NA	181605.25	1059358.25	12420097	NA	207183.75	391906.75	NA	37964.25	NA	5156.75	1347688	982685	1065803.75	4030.25	235764	89190	182230.25	462715	19306	NA	NA	45176.25	NA	118611.75	2381160.5
2018	Jan	Radiance	4.345454545	4.563636364	1.409090909	3.354545455	1.127272727	1.881818182	0.8	4.836363636	7.966	3.762	0.7845	189413.75	444200	1240690	5805223.25	192568.75	NA	32470493	270867	97240.25	NA	NA	475961.75	744964.75	11013150.25	NA	175102.75	1236538.25	NA	96804.25	NA	16892.5	866385.25	606666	1330724	6311.25	57894	104979	355190	634187	163025	NA	NA	55696.5	NA	202908.5	1992561.75
2018	Mar	Florida Beauty	4.54	5.6	1.59	4.16	1.11	1.66	0.5	4.54	7.232	3.72	0.7798	21644	79539.25	309086.5	47797.5	60865.5	NA	22132226	271228.5	35203.5	NA	NA	346676.25	1264444	4129059.25	NA	58057	537307.5	NA	20809	NA	11888.75	297886.25	594826.5	1144314.75	3206	27442	70299.75	429669	296101.75	215120.5	NA	NA	30391.25	NA	96277.25	848956
2018	Mar	Florida Brilliance	3.95	4.83	1.03	2.82	1.51	0.69	0.91	6.42	5.97	3.732	0.6323	23975.5	87240.25	271294	358514.5	49997.75	NA	14497601.75	274768.5	41046.25	NA	NA	115348.25	823355.5	6098007.75	NA	86947.25	318310.5	NA	35377.75	NA	7658	600627	490082.5	1266974.5	5323.25	98523.25	70476.75	65486.5	193063.25	82996	NA	NA	4016.25	NA	36775.5	1131860
2018	Mar	13.27-142	4.26	4.94	1.34	3.85	1.03	1.17	0.68	4.7	6.844	3.616	0.74784	36317.75	176280.75	552681.5	172892.75	52772	NA	11583465	199093.5	34215	NA	NA	1303612.5	447886	5354579.5	NA	70689.5	489851	NA	34364.5	NA	5017	392188.75	273346.75	470312.75	8111.75	11910.75	103480.5	103500.75	263521.25	43596.75	NA	NA	18772.75	NA	183163.5	2666209
2018	Mar	14.61-80	5.24	4.94	1.62	4.56	1.21	1.11	0.41	4.63	7.338	3.662	0.81834	67070.25	289869	296434.75	1543168	168899.5	NA	596178.5	139124.75	53167.25	NA	NA	147312.75	893897.25	6290981.25	NA	84389	731371.25	NA	46853.5	NA	3594.25	674585.5	548704.75	749619.5	4369.25	45305.25	95072	205691.75	184861.25	45521.5	NA	NA	45870	NA	70263.25	659388
2018	Mar	15.29-152	4.01	6.05	2.01	3.24	1.68	1.02	0.67	5.14	6.122	3.644	0.78042	46480	193930.75	639286.75	106151.25	94740.75	NA	22235376.5	58118.5	28495.5	NA	NA	201098.25	1178784	6576857.75	NA	99687.5	164106.25	NA	22630.25	NA	7371.5	1574554.5	983791.5	2982474.75	10310.25	293574.5	108570.5	180881.75	236139.5	103451.75	NA	NA	156704.25	NA	44875.75	2170220.75
2018	Mar	15.29-47	4.78	5.28	1.32	4.17	0.68	1.84	0.82	4.53	7.478	3.702	0.79942	26690.5	148970.75	422211.75	115401	123658	NA	10524933	26779	27391	NA	NA	31878.25	566538.5	7372233.5	NA	106019.75	84685	NA	19105.25	NA	5255.25	1382306	618565.5	2370619.25	12442.25	216699.5	106781	263787.25	218642.5	38967.5	NA	NA	25488	NA	14176	409393.25
2018	Mar	15.76-129	3.51	5.02	0.98	3.25	1.75	1.24	0.77	5.07	5.78	3.818	0.51192	48479.25	160782	651353	192707.5	140756.25	NA	23439289.25	353135.25	39570	NA	NA	410073.25	1340212.25	6054709.25	NA	75286.25	480766.25	NA	30798	NA	10552	317479.5	633589.5	1753604.25	13583.5	123566.25	93754.75	244046.5	172795.75	321432.75	NA	NA	39020.5	NA	234816.75	1377168.5
2018	Mar	15.9-137	3.36	4.53	0.87	2.58	0.83	1.09	0.95	4.04	5.594	3.844	0.54346	33914	198354	128844.5	98696	99713.75	NA	8670511.5	100432.25	25517	NA	NA	69772.25	1388899.75	6208534.5	NA	66171	213872	NA	20664.5	NA	6506.25	319560.5	580781	2201795.25	6194.5	39452	110791.75	300742	163925	180254.5	NA	NA	18734.5	NA	64295.25	558730.25
2018	Mar	Florida127	4.77	4.68	1.19	3.43	1.98	0.31	0.6	5.84	7.496	3.774	0.64142	51556	109995.75	336318.75	455575.75	102704.25	NA	13554605.75	124881.5	36768.25	NA	NA	253435.25	696314.75	5494726.75	NA	91694	694731	NA	33726.25	NA	6743.75	1155221.5	924076.75	923383.25	3264.25	149008.5	121910.25	131689	372430.5	112933.25	NA	NA	24094.5	NA	145040.75	5823145.5
2018	Mar	Radiance	3.91	4.37	1.37	3.17	2.01	0.82	0.65	4.71	5.534	3.756	0.62754	73943	263793.75	436364.5	1622626	154103.75	NA	10949998	116191.5	47210.5	NA	NA	91530.25	658788.5	9054489.75	NA	106035.25	307947.5	NA	53066.5	NA	14585	2188611.25	353850.75	2678652	6424.5	8810.25	76000.75	175653.25	208392.5	124758.5	NA	NA	62291.75	NA	62453	339212.25
2019	Feb	Florida Beauty	4.866666667	5.155555556	1.933333333	4.2	1.3	0.688888889	0.811111111	4.577777778	7.7175	3.7175	0.75875	30824.66667	62707.66667	194517.6667	28423.33333	89354.33333	NA	30857248.67	456461.6667	67841.33333	NA	NA	946745	6641475.667	6405839	NA	52021.66667	1453492.333	NA	27096.66667	NA	11227.33333	642381.6667	1782047.333	1765571.667	3188.666667	48247.33333	67002.33333	418996.6667	658802.6667	712550.3333	NA	NA	34624.66667	NA	193430.3333	2566715
2019	Feb	Florida Brilliance	3.355555556	5.366666667	2.666666667	3.688888889	2.055555556	0.944444444	1.666666667	5.488888889	6.0925	3.775	0.5895	30550.5	89037	165422.75	462947.75	171435.75	NA	24692859.25	881507.75	145163	NA	NA	586098.5	7017414.5	5619195.25	NA	49953.25	693581	NA	53172.25	NA	7585.25	2122066.5	2083516.5	2389473.5	4142	188766.25	98371.75	118180.75	415312.25	240423.75	NA	NA	19099.75	NA	153231.25	3277450.25
2019	Feb	14.34-33	3.355555556	5.844444444	2.866666667	2.711111111	2.322222222	0.811111111	1.511111111	4.788888889	6.0575	3.8125	0.6075	50162.75	100102.75	120621.25	2626315.25	527116.5	NA	22644534.75	899064.5	95372.5	NA	NA	1009973.25	5262849.25	3619253	NA	41088.75	1411338.75	NA	52068.5	NA	11631	3628788.75	2739881	1566077.75	5526.75	304175.75	106640.25	220254.5	377552	171560.75	NA	NA	21735.25	NA	834079	9156554.5
2019	Feb	15.89-25	3.433333333	4.933333333	2.255555556	3.088888889	1.955555556	0.711111111	1.011111111	4.344444444	6.2925	3.7425	0.65825	39193.5	111800.5	134399.25	27891.75	36125.75	NA	28545939.75	158610.5	106669	NA	NA	368329.5	6687574.5	2281074	NA	22573	316988.5	NA	27546.25	NA	7102.75	216934.5	1599127.75	3134330.25	3157.75	23127.5	54415.75	187248.5	220065.75	11587.5	NA	NA	14752.75	NA	44844	674081.75
2019	Feb	16.30-128	5.333333333	4.9	1.722222222	5.077777778	1.433333333	0.711111111	0.533333333	5.822222222	7.7075	3.68	0.7325	34346.75	121006.5	289195	263024	88745.25	NA	29572875.25	355855.5	138366.5	NA	NA	715193	6059125.5	6517741	NA	67881.5	481257.5	NA	39540.5	NA	2508.25	811114.75	1811043.75	1319107	3531.5	91926.75	108598.75	67509.25	478939.75	84113.5	NA	NA	366075.25	NA	247869.75	6619372.5
2019	Feb	16.33-8	3.655555556	5.277777778	2.1	3.455555556	2.033333333	0.466666667	0.555555556	4.833333333	6.4325	3.7775	0.5965	115652	314915.25	502579	1132408.25	624518.25	NA	45228736.75	1652245	136208.75	NA	NA	2619312.75	4720153	4551636.75	NA	44075.75	731701.25	NA	46386.25	NA	9376	534510.25	1636953.5	1560479.25	3894.5	74433.75	70315.5	165212.25	545914.75	50851.5	NA	NA	14741	NA	538663.25	1005876.75
2019	Feb	16.49-90	4.044444444	4.944444444	2.2	3.611111111	1.6	0.977777778	0.633333333	5.488888889	5.985	3.7475	0.61775	53098.75	246204	335721.75	736455.25	124051.75	NA	37385021.5	344871.75	138619.75	NA	NA	1217016.25	7394179.75	6505402	NA	48331.25	671362.75	NA	40145.25	NA	4965	1386526.25	2173611.75	1830577.25	4400	168901.75	84447	144196.5	146939.25	377030.5	NA	NA	32400	NA	385064	8451246
2019	Feb	16.69-142	4.444444444	5	1.733333333	3.955555556	1.866666667	1.055555556	0.788888889	5.333333333	7.4325	3.7675	0.727	47012	61227.66667	615182.3333	2288549.667	1582818	NA	43698111	632614	70002.66667	NA	NA	493493.6667	9145807.333	6555232.667	NA	45723.66667	11456.66667	NA	46175.66667	NA	19493.66667	4538585.333	4762100.667	2276496.333	9635.666667	486179.3333	288511.3333	191677.6667	141077	463024.6667	NA	NA	145395.6667	NA	2255430	12628763
2019	Feb	16.74-68	4.433333333	4.533333333	1.333333333	4.166666667	1.444444444	0.288888889	0.888888889	5.133333333	6.9125	3.855	0.55375	70639.33333	158387.3333	141396.6667	2005445.333	528865.6667	NA	717168	102542	54724.33333	NA	NA	22861	13622729.33	10436211.33	NA	91242	26345.66667	NA	51846.33333	NA	5989.333333	628779.3333	2400168.333	4730297.333	2621	24205	64056	358692.6667	476304.3333	24511.33333	NA	NA	43861	NA	17892.66667	506339.3333
2019	Feb	Florida127	4.933333333	3.877777778	1.688888889	4.511111111	1.666666667	0.7	1.088888889	4.888888889	7.385	3.8725	0.548	51144	68727.5	152285.75	158027.75	237370.75	NA	18771205	224482.75	63004.75	NA	NA	587933	7030814	9228643	NA	63370.5	694728.75	NA	35992.5	NA	7425.25	2659043	2327051.75	1609348.5	3295.5	134511.75	81658.5	116630	351802	56983	NA	NA	71573.75	NA	276785.75	10106918
2019	Feb	Radiance	3.377777778	4.911111111	2.2	2.944444444	1.444444444	1.066666667	1.544444444	5.077777778	5.6225	3.8325	0.56925	101967	169833.75	353343.5	2771953.5	251965.25	NA	25315624.25	240494.75	130019.75	NA	NA	387500	12657949.5	7713766	NA	40071	624928.75	NA	59608	NA	17614.25	580475.25	3082249.25	4569329	5550.25	19477.75	68351	227665.75	267966.5	493289.75	NA	NA	28383.25	NA	180735.5	861368.5
2019	Jan	Florida Beauty	5.8625	5.0875	1.6	5.925	1.3375	0.1875	0.2875	6.1125	9.7	3.7025	0.886	28725	86941.5	85327	42290.75	87125	NA	10481183.5	420810.75	169073.25	NA	NA	268082.75	8712896.25	5833967.25	NA	154164.25	341847.5	NA	31654.5	NA	9118.25	384205.25	3145031	1543838	6527.5	27619.25	270327.5	450286.75	766258.5	35029	NA	NA	53802.25	NA	20513	1024534
2019	Jan	Florida Brilliance	4.6625	5.075	2.225	3.675	2	0.5875	1.175	5.85	8.09	3.74	0.766666667	28419.66667	74630.66667	68892	167903.6667	243937.3333	NA	6660930.667	93469.33333	133024.3333	NA	NA	79606	10969326.67	13083800.33	NA	268996.3333	264151	NA	42590	NA	6097.666667	1528727	3093388.667	1198655.667	10686.66667	139863	563965.3333	225126.6667	792754.6667	6090.666667	NA	NA	127678	NA	21288	471065
2019	Jan	14.34-33	5.2375	4.0875	1.2875	4.8625	1.825	0.4125	0.9625	5.15	9.08	3.765	0.796	35091	92199.5	27089	274098.5	381502.5	NA	6534259.5	795014.5	110970.5	NA	NA	535961	10180602	5343837.5	NA	101439.5	935860	NA	33242.5	NA	3573.5	4108928	4116774	1029447	6030	331400	359458.5	250547.5	369712.5	4993	NA	NA	49523.5	NA	137803.5	1479344
2019	Jan	15.89-25	4.9375	4.8375	2.2875	4.975	1.65	1.4	1.075	4.0625	9.2	3.8375	0.75575	42099.25	117302.5	170575.75	157383.25	44998.25	NA	27302843.25	571186.5	125993	NA	NA	417128.75	7941597.25	3650777.25	NA	104011	478869.25	NA	39814.75	NA	7360.25	391105.25	3499869.5	1717342.25	5254	16803.5	267099.75	285157	930709	0	NA	NA	21105	NA	38093.25	333819.5
2019	Jan	16.30-128	5.6875	4.9375	1.4875	5.05	1.425	0.875	0.55	4.6125	9.88	3.67	0.838	26915	86094	102103	67322	125221	NA	12594820	275516	166025	NA	NA	352486	14669737	13819313	NA	423120	209944	NA	68585	NA	2710	873646	5907697	362350	5742	121856	492098	76093	724507	11649	NA	NA	30603	NA	54919	622227
2019	Jan	16.33-8	4.4875	6.1125	2.3875	4.025	2.2875	0.975	1.6125	5.3625	8.64	3.6725	0.81525	94735.25	203573	194789.75	275885.5	300361.5	NA	23503149	593754.25	158425.25	NA	NA	681882	12003917	8633600.5	NA	192232.5	347746.75	NA	40008.25	NA	5600.75	279135.25	3964584.5	2594700.25	5729.5	32690.25	172358.75	165758.25	604340.75	1535.25	NA	NA	42323.75	NA	40043	2144918.25
2019	Jan	16.49-90	3.7125	5.375	2.2125	3.9875	1.9125	0.375	0.425	5.125	7.87	3.79	0.729	32322	150935	87748	224155	150477	NA	12088784	93750	123738	NA	NA	254541	17615711	12073977	NA	158816	453759	NA	43119	NA	4213	2169452	6330823	4260123	11430	140058	555521	224807	191473	58606	NA	NA	53535	NA	37688	916271
2019	Jan	16.69-142	4.6625	5.4	1.85	4.625	1.8625	0.6	1.0875	5.7	9.5	3.62	0.993	36899	88963	91265	166830	1052083	NA	5264292	44847	142014	NA	NA	60617	13069135	20174146	NA	475536	1807	NA	56620	NA	12848	1839681	3894677	2137628	13679	54587	401012	190374	314194	0	NA	NA	184022	NA	23561	331953
2019	Jan	16.74-68	5.7	4.1375	0.8875	5.225	1.125	0.8125	0.1875	6.025	8.1025	3.785	0.696	65473.25	171372.5	28525.75	198787.25	199439	NA	476151.5	40158.5	145708	NA	NA	40875.75	11897731	13920254	NA	271693.25	4611.25	NA	41623	NA	7476.75	483453.25	2905244.75	3150343.5	4705	14896.5	568406.25	530891.5	554359.5	965.25	NA	NA	63401	NA	10784	717994.75
2019	Jan	Florida127	4.3125	4.2625	1.6125	4.2125	1.8375	0.2875	0.45	5.4125	8.695	3.7725	0.748	53771.5	101632.5	77274.25	172877.25	227603.25	NA	6663022.5	169316.75	123517.25	NA	NA	208508.75	11060521.25	13258728.5	NA	230606.25	510856.25	NA	43344	NA	6770.25	2060803.5	3635775.25	3465087.25	7036.75	154230.25	469811	276246.25	758548.75	6775	NA	NA	237620.25	NA	64419.5	1717435.5
2019	Jan	Radiance	5.2	4.6125	1.3	5.3125	1.9375	1.85	0.975	5.3875	8.473333333	3.713333333	0.81	151408.3333	370534	118255.6667	1311745.333	256707	NA	9697250.333	225763.3333	185176.6667	NA	NA	109347	6588166	11161252.33	NA	184028.3333	240411.3333	NA	41741.33333	NA	9683	501473.6667	2157741.667	4089429.333	8675.666667	18187	223273.3333	320065.3333	537690	6349.333333	NA	NA	180079	NA	43311.66667	683112.3333
2019	Mar	Florida Beauty	4.9625	5	1.1125	4.9875	1.3	0.875	0.3	4.7	7.8675	3.715	0.823	20116.75	67215.75	148914.5	32870	54424.25	NA	28072188	295984	43654.5	NA	NA	460114	5549950	6006686.5	NA	59251.25	677759.5	NA	21080.5	NA	7423.25	365220.5	1637087.75	1772705.5	3654	29147.25	51454.75	371234	289368.25	380439.75	NA	NA	14709.75	NA	129938.25	1518559.5
2019	Mar	Florida Brilliance	3.5375	5.35	1.7625	2.95	2.2375	0.125	0.7875	6.7875	5.615	3.7325	0.61075	14205.5	53396.25	116637.75	834582.5	133413.5	NA	12781878	652093.5	60237	NA	NA	218852.25	6351718.5	7265558.75	NA	57863.75	394775.5	NA	53072.5	NA	5514.5	1260537.75	1879817.25	2755154.75	3957.5	110657	67611.5	57804.25	177567.25	246154.75	NA	NA	17742.25	NA	159525	2921681
2019	Mar	14.34-33	3.425	5.5125	1.8	3.0875	1.4625	0.2875	0.8125	4.6	5.625	3.7675	0.63525	21907.75	71501.75	60933	1649389.5	419498.75	NA	8624281.5	658998.25	43229.5	NA	NA	425822.25	3773469.5	4813117.25	NA	32866	883230.5	NA	72068.25	NA	7104	2379691.25	2160685	1554533.25	4199.25	175029.5	110826	168176.25	152461.5	91006	NA	NA	30738	NA	407477	5128781.75
2019	Mar	15.89-25	3.225	5.4125	1.7125	2.825	0.9375	0.6375	0.7875	4.0125	5.8225	3.7575	0.66275	20969.25	86209	97232.5	43683.75	436842.5	NA	22905963.5	164606.25	38998.5	NA	NA	218174.25	4842850	4327799.25	NA	51322.5	382414.25	NA	31078.25	NA	6392	173405.25	1296586.25	3262258.5	3806.5	12596.25	38036.5	136740	153682	11666	NA	NA	8706.5	NA	53990.75	459787.75
2019	Mar	16.30-128	4.4625	4.9625	1.15	4.0875	1.15	0.0625	0.3125	5.675	7.395	3.685	0.7225	19902.33333	92892	232981.6667	544604.3333	73040	NA	21227528.33	258646.6667	50659.66667	NA	NA	332215	4414205.333	7393097.333	NA	72655.66667	354821.6667	NA	45030.33333	NA	1993	451018.3333	1400823	1160461.333	3100.333333	56077	79781.66667	44177.33333	319661	158296	NA	NA	37951.66667	NA	194667.3333	2645021.667
2019	Mar	16.33-8	3.7	5.5375	2.45	2.95	1.75	0.8125	0.675	5.175	6.1075	3.7225	0.681	52913	221354.75	252225	620162.5	348502	NA	30107517	306465.75	56359	NA	NA	758015.75	4894601.75	5459847.25	NA	52302.5	218334.75	NA	39846.75	NA	4679.75	270709.75	1634522.25	3607108.75	2967.75	38518.75	65001	113213.5	178275	41754.5	NA	NA	11237	NA	158904.25	339135.25
2019	Mar	16.49-90	4.0125	5.3625	2.075	3.3875	1.175	1.25	1.15	5.3	5.5575	3.72	0.6375	20591	110929.5	148522	158517.5	95689	NA	21229783.75	72928.75	53981.25	NA	NA	218666.75	8965503.25	7444265.75	NA	68222	276704.75	NA	33714.25	NA	2434.5	660264.25	2479145.25	3652190.25	4641.75	53963.25	69703	96359.5	92060	323608.25	NA	NA	23157.25	NA	98269	2508052.25
2019	Mar	16.69-142	4.2	5.9125	1.8875	3.65	1.35	0.3625	0.475	5.325	6.875	3.64	0.80875	36763.5	61380.75	231369.5	1340612	840460.75	NA	19384491.5	231192.5	63062.25	NA	NA	180672	8756778.75	8619212.5	NA	107599.5	3833.25	NA	59177.25	NA	15370.75	2052325.5	3069094.5	2330691.25	5180.75	123404.75	167198	126001	134150	202516.5	NA	NA	114008.5	NA	656241.25	4294968
2019	Mar	16.74-68	3.9375	4.9125	1.2125	3.1875	1.4625	0.125	0.8625	4.2	6.325	3.8025	0.5895	38925.25	96798.75	82175.25	710670.5	173280.5	NA	324950.25	42638.25	38778.75	NA	NA	16950.75	12935552.25	9475139.25	NA	88599.25	12116.75	NA	46436	NA	4111.75	375908	2427434.5	4353685.75	2298.5	9491.25	51862.75	314025.75	246644.5	18075.25	NA	NA	9713.75	NA	10668.25	767790.75
2019	Mar	Florida127	4.2625	5.575	1.725	4.0125	1.75	0.525	0.8	5.575	7.46	3.805	0.66125	42046	83882.25	130640.25	298146.5	142483.75	NA	14828851.5	103483.5	49788.25	NA	NA	232151	6509448.25	9626364.75	NA	85084.25	908121.5	NA	36813.25	NA	3937.75	1137877.75	2048578	1840979.75	2940.5	81964	75067	100907.5	264558	100800.25	NA	NA	26056.5	NA	210020	6514055.25
2019	Mar	Radiance	3.7875	5.6625	2.05	3.2	1.8125	0.8625	0.75	4.8625	5.535	3.77	0.653	52863	140968.75	214401	1746376.75	178217.25	NA	14248480.75	158468.5	65079	NA	NA	110602	11077727.75	8121554.25	NA	69733	336662.75	NA	53012	NA	8694	295870	2812231	4959183.5	5692.25	12584.25	55146.5	131883.75	176623.75	287260.25	NA	NA	30494.25	NA	85632.5	289279.5
2010	Jan	Elyana	NA	NA	NA	NA	NA	NA	NA	NA	NA	NA	NA	84799.5	7734	316218.5	702625.5	140465.5	NA	864776	533055	94028	NA	NA	2806454.5	217224.5	2312651	NA	26587	380929.5	NA	17245	NA	4667.5	3155006.5	2513717	126779	40955.5	347947.5	51649.5	251810	5431190	5655.5	NA	NA	575231	NA	83840	3088891
2017	Dec	14.64-81	NA	NA	NA	NA	NA	NA	NA	NA	NA	NA	NA	93848	477478	287846	2160392	750103	NA	963434	85335	105499	NA	NA	158917	3129453	13465831	NA	299151	1635267	NA	100559	NA	8840	1973331	997664	1060257	5691	65626	403929	567850	282054	35097	NA	NA	362336	NA	71210	299382
2018	Feb	12.82-44	NA	NA	NA	NA	NA	NA	NA	NA	NA	NA	NA	40274.25	118032.25	421066.25	2234109.25	1215710.5	NA	16023361	86543.25	60229	NA	NA	589328.5	2011403.25	3194529	NA	69763.5	701625.25	NA	37266.5	NA	5510.75	683319.25	900016.75	838015	3009.75	50651.25	64074.25	103312.75	157322.5	106118.5	NA	NA	143534.5	NA	598177.25	2541567.5
2018	Feb	14.64-81	NA	NA	NA	NA	NA	NA	NA	NA	NA	NA	NA	32776	297708	52136	774062	379018	NA	366515	99276	101508	NA	NA	115507	192371	8908392	NA	71805	506904	NA	27613	NA	2427	769308	274539	2056305	2101	12124	119024	112176	78708	41233	NA	NA	29509	NA	86878	365601
2018	Mar	12.82-44	NA	NA	NA	NA	NA	NA	NA	NA	NA	NA	NA	44083.5	108035.5	411542	1472376.25	211563.5	NA	14552081.75	199793.75	39059.25	NA	NA	528743.5	2455438.5	4580620.5	NA	58826.25	1075474	NA	40170.25	NA	5510.5	261373.75	1095788.5	1226305.25	4223.25	41772.25	61644.25	119199	134663.25	299802.75	NA	NA	204178	NA	469980.25	3113954
[truncated: 52 more columns]
