# Supplementary material for: Volatiles Influencing Sensory Attributes and Bayesian Modeling of the Soluble Solids–Sweetness Relationship in Strawberry
Source: Front Plant Sci. 2021 Mar 17;12:640704. doi: 10.3389/fpls.2021.640704 (PMC8010315; doi:10.3389/fpls.2021.640704)
Supplement: Supplementary Table 3 — Average sensory attributes across panelists and average SSC, pH, and TA across sample replicates. NA means not measured. [file Table_3.CSV]

Table S3. Average sensory attributes across panelists and average SSC, pH and TA across sample replicates. NA means not measured.
			Mean	4.22	4.9	2.04	3.85	2.04	1.14	0.95	4.78	7.54	3.69	0.77
			Max	5.9	7	4.23	5.93	4	3.62	2.22	7.11	11.3	3.97	1.06
			Min	2.49	3.08	0.5	1.67	0.68	0.06	0.17	2	5.3	3.33	0.5
	Year	Month	Geno	Sweetness	Sourness	Astringent	Strawberry	Green	Overripe	Woody	Firmness	SSC	pH	TA
7	2009	Jan	Festival	4.5	5.3	1.2	4.7	2.6	0.1	0.7	NA	8.9	3.55	0.97
8	2009	Jan	FL05-107	5.8	3.1	1	5.5	1.8	2	0.8	NA	7.83	3.86	0.66
9	2009	Jan	FL05-151	4.8	3.7	0.5	3.8	2.7	0.2	0.7	NA	9.43	3.71	0.82
10	2009	Jan	FL05-183	4	6.7	1.9	4.6	2.5	1.7	1.2	NA	7.03	3.41	1.03
11	2009	Jan	FL06-38	5.7	4.4	0.8	5.9	1.3	1.7	0.8	NA	7.67	3.65	0.76
12	2009	Jan	FL06-47	4	4.8	0.8	4.3	1.3	1.5	0.8	NA	7.3	3.63	0.84
13	2009	Jan	FL06-58	3.8	5.2	0.9	4.4	3.3	0.3	0.6	NA	7.83	3.55	0.86
1	2009	Feb	Festival	5	4.7	1.3	5.1	2.3	1.8	1.1	NA	7.98	3.58	0.89
2	2009	Feb	FL05-107	4.7	3.8	0.8	5.2	2	1.3	0.6	NA	8.08	3.77	0.67
3	2009	Feb	FL05-183	2.8	6.2	2.5	3.1	4	0.6	1.1	NA	6.67	3.38	0.99
4	2009	Feb	FL06-38	4.8	4.6	1.8	4.5	2.8	1.3	1.1	NA	7.08	3.57	0.76
5	2009	Feb	FL06-47	4.1	4.5	1.5	4.7	2.7	1.3	0.9	NA	6.65	3.59	0.76
6	2009	Feb	FL06-58	3.2	5.6	1.5	3.5	2.7	0.2	0.8	NA	6.9	3.49	0.85
14	2009	Mar	Festival	5	4.7	1.3	5.1	2.3	1.8	1.1	NA	6.33	3.55	0.8
15	2009	Mar	FL05-107	4.7	3.8	0.8	5.2	2	1.3	0.6	NA	6.73	3.71	0.75
16	2009	Mar	FL05-183	2.8	6.2	2.5	3.1	4	0.6	1.1	NA	6.03	3.33	0.99
17	2009	Mar	FL06-38	4.8	4.6	1.8	4.5	2.8	1.3	1.1	NA	6.03	3.63	0.67
18	2009	Mar	FL06-47	4.1	4.5	1.5	4.7	2.7	1.3	0.9	NA	5.95	3.6	0.74
19	2009	Mar	FL06-58	3.2	5.6	1.5	3.5	2.7	0.2	0.8	NA	5.75	3.53	0.76
35	2010	Jan	Carmine	3.77	5.77	3.69	4.54	2.38	1.85	1.46	3.69	7.88	3.62	0.87
36	2010	Jan	Dover	3.23	4.46	3.38	3.15	2.23	3.15	1.38	2	7.63	3.58	1
37	2010	Jan	Earlibrite	4.92	4.69	3.23	5.23	2.15	1.62	0.69	3.69	8.43	3.63	0.81
38	2010	Jan	Festival	4.15	5.15	2.62	4.69	3.62	1	0.69	4.77	8.33	3.57	0.95
39	2010	Jan	FL05-107	5.31	3.15	2.54	5	1.69	2.38	1.38	4.85	8.45	3.86	0.65
40	2010	Jan	FL05-85	3.31	3.54	2.08	3.85	2.92	0.31	1.08	5.46	8.9	3.8	0.78
41	2010	Jan	FL06-38	3.92	4.92	2.77	4.15	3.46	0.77	1.54	4.77	9.23	3.72	0.84
42	2010	Jan	FloridaBelle	3.69	3.15	2.54	3.38	2.69	1.85	1	4.38	9.6	3.84	0.72
43	2010	Jan	Radiance	3.46	4.62	3.23	3.77	2.46	2.23	1	3.15	7.37	3.69	0.87
44	2010	Jan	RosaLinda	3.92	5.85	4.23	3.85	2.54	2.08	0.92	2.92	8.53	3.62	0.92
45	2010	Jan	Rubygem	4.31	4.31	3.15	4.62	2	2.46	1.38	4.38	8.88	3.75	0.8
46	2010	Jan	SweetCharlie	NA	NA	NA	NA	NA	NA	NA	NA	9.83	3.79	0.85
47	2010	Jan	WinterDawn	2.62	4.69	2.77	3.54	2.31	3.62	1.69	2.85	6.78	3.47	1.06
20	2010	Feb	Carmine	4	5.25	3.75	4.33	2.83	2.08	1.92	4.83	8.23	3.61	0.98
21	2010	Feb	Dover	3.25	5.75	3.83	3.42	2.67	1.92	1.33	3.92	8.18	3.58	1
22	2010	Feb	Earlibrite	NA	NA	NA	NA	NA	NA	NA	NA	10.08	3.7	0.89
23	2010	Feb	Elyana	5.67	4	2.75	5.67	2.25	3.08	2	5	11.3	3.82	0.74
24	2010	Feb	Festival	5	4.17	2.75	5.25	2.17	1.42	1.67	5.33	10.13	3.79	0.86
25	2010	Feb	FL05-107	4.83	3.67	2.5	4.92	2.33	0.92	1.25	4.67	9.2	3.97	0.64
26	2010	Feb	FL05-85	4.75	3.42	2.08	4.58	2.67	0.92	0.83	5.67	10.48	3.89	0.74
27	2010	Feb	FL06-38	4.75	5	3.5	5.67	3.17	0.58	1.42	5	10.55	3.8	0.88
28	2010	Feb	FL06-45	3.42	5.33	3.25	3.75	3.42	1.25	1	4.42	7.03	3.52	0.94
29	2010	Feb	FloridaBelle	4.33	3.5	2.33	3.92	3.67	0.83	1.17	5.5	9.75	3.91	0.68
30	2010	Feb	Radiance	4.42	3.83	3.25	5.08	2.83	1.83	1.67	4.58	7.8	3.85	0.78
31	2010	Feb	RosaLinda	4.58	4.83	4	4.83	2.25	1.75	1.25	3.75	9.28	3.75	0.81
32	2010	Feb	Rubygem	NA	NA	NA	NA	NA	NA	NA	NA	9.23	3.69	0.86
33	2010	Feb	SweetCharlie	4.17	4.08	2.33	4.75	2.33	1.58	1.25	2.83	9.83	3.78	0.79
34	2010	Feb	WinterDawn	3.75	4.83	2.58	3.92	3	1.33	1.5	3.75	7.13	3.67	0.8
48	2010	Mar	Carmine	2.67	5.17	2.92	2.75	2.58	0.17	0.5	4.92	5.98	3.55	0.75
49	2010	Mar	Dover	3.08	5.08	2.25	2.75	2.25	1.75	1	3.17	5.58	3.56	0.8
50	2010	Mar	Earlibrite	3.42	4.25	2.75	3.08	2.67	0.33	0.75	4.5	6.35	3.67	0.56
51	2010	Mar	Elyana	4.17	3.08	1.58	4.08	1.75	0.42	0.17	5.17	7.55	3.68	0.62
52	2010	Mar	Festival	3.42	4.92	2	4.17	2	0.33	0.33	4.5	7	3.69	0.68
53	2010	Mar	FL05-107	3.67	4.17	2.08	3.92	2.67	0.67	0.67	4.92	6.53	3.86	0.5
54	2010	Mar	FL06-38	4.08	4	1.92	3.67	2.75	0.25	0.92	3.67	6.4	3.69	0.66
55	2010	Mar	FL06-45	3.17	5.92	2.33	4.08	2.33	0.17	0.58	4.75	5.68	3.43	0.9
56	2010	Mar	FloridaBelle	3.92	3.58	1.92	3.17	2.42	0.42	0.58	5.17	6.68	3.77	0.54
57	2010	Mar	Radiance	4	4.17	2.25	3.83	1.58	0.58	0.83	4.75	5.3	3.68	0.64
58	2010	Mar	SweetCharlie	3.83	3.17	1.75	3.75	1.08	0.92	0.83	3.08	7.3	3.67	0.67
59	2010	Mar	WinterDawn	3.33	4.33	2.33	3.58	2	1.25	1	3.42	6.23	3.46	0.81
60	2014	Dec	12.115-10	4.6	4.4	3.6	4.7	2.1	3.4	2.2	2.7	9.15	3.73	0.77
61	2014	Dec	Florida127	4	3.8	2.6	4.2	2.5	2.4	1.1	3.6	7.87	3.68	0.72
62	2014	Dec	Radiance	3.2	5.6	3.2	4.1	3.5	1.2	0.9	4.9	6.82	3.65	0.76
73	2015	Jan	11.71-9	3.3	5.7	2.4	2.9	2.6	1	1	5.4	6.98	3.56	0.73
74	2015	Jan	Florida Beauty	5.9	4.5	1.6	5.1	1.8	0.9	0.5	5.7	NA	NA	NA
75	2015	Jan	12.26-49	NA	NA	NA	NA	NA	NA	NA	NA	9.09	3.59	0.88
76	2015	Jan	12.5-103	5.3	4	1.6	4	1.5	2.1	0.9	4	NA	NA	NA
77	2015	Jan	12.5-130	4.9	4.8	2	3.9	1.9	1	0.7	5.1	8.09	3.5	0.88
78	2015	Jan	12.55-220	4.1	5.8	2.5	3.3	3.8	0.3	0.6	6.4	NA	NA	NA
79	2015	Jan	12.70-55	5.2	5	2.2	4.4	2	1.8	1.1	4.2	8.14	3.55	0.82
80	2015	Jan	12.82-44	NA	NA	NA	NA	NA	NA	NA	NA	8.48	3.71	0.81
81	2015	Jan	12.90-53	4.7	4.6	2	3.3	2.9	0.3	1.2	6.7	NA	NA	NA
82	2015	Jan	FL10-166	5.4	3.8	1.8	4.7	2.1	0.6	0.8	6.8	8.93	3.58	0.75
83	2015	Jan	FL10-89	5.8	4.2	1.6	4.8	1.7	0.9	0.3	4.3	8.46	3.57	0.81
84	2015	Jan	Florida127	5.2	4.7	1.8	4.1	1.8	0.4	0.7	5.6	8.52	3.6	0.76
85	2015	Jan	Radiance	4.9	4.5	1.7	4.4	1.6	0.7	0.6	4.9	7.97	3.5	0.85
63	2015	Feb	11.71-9	4	5.17	1.92	3.83	2.92	1.25	1.67	5.83	8.24	3.56	0.8
64	2015	Feb	Florida Beauty	5.17	4.75	2	4.33	2.58	0.33	0.5	6.58	10.29	3.54	0.95
65	2015	Feb	12.5-130	5	4.25	1.75	5.17	1.42	2	1.33	5.08	10.02	3.65	0.84
66	2015	Feb	12.55-220	4.17	4.25	1.83	3.75	2.17	1.83	1.17	4.58	8.93	3.66	0.79
67	2015	Feb	12.70-55	5.08	4.92	2.17	4.58	1.58	1.67	1.5	3.67	8.67	3.57	0.81
68	2015	Feb	12.90-53	5.25	3.5	1.75	4.42	1.33	2.08	1.75	4.75	8.87	3.61	0.79
69	2015	Feb	FL10-166	5.17	3.75	1.5	4.67	1.67	1.67	1.67	5.83	10.07	3.71	0.79
70	2015	Feb	FL10-89	4.75	4.75	2.42	4.75	1.75	1.33	0.67	4.17	9.93	3.57	0.91
71	2015	Feb	Florida127	5.42	4.17	2.25	4.83	1.92	1.33	1.08	5.5	9.5	3.67	0.75
72	2015	Feb	Radiance	3.92	5	2.08	3.58	2.42	1.42	1.33	5.58	8.38	3.61	0.8
86	2015	Mar	11.71-9	2.91	5.55	2.82	3.09	2.45	2.09	1.27	4.09	6.07	NA	NA
87	2015	Mar	Florida Beauty	4.27	4.55	2	3.91	1.82	0.73	0.64	3.64	7.68	NA	NA
88	2015	Mar	12.5-130	2.91	5.27	3.09	2.73	2.36	1.55	1.45	4.55	6.05	NA	NA
89	2015	Mar	12.55-220	2.91	5.18	2.27	2.91	3.09	0.64	0.45	6	5.89	NA	NA
90	2015	Mar	12.70-55	4	5	2.55	3.45	1.91	1.82	0.45	4.36	6.6	3.5	0.77
91	2015	Mar	12.90-53	3	4.64	2.09	2.55	2.64	0.45	0.91	6.18	5.58	NA	NA
92	2015	Mar	FL10-166	3.73	4.18	2.09	2.73	2.45	2.73	2	4.91	5.64	NA	NA
93	2015	Mar	FL10-89	3.27	5.18	2.91	2.91	2.18	1.27	1.09	5.09	5.69	NA	NA
94	2015	Mar	Florida127	5	4.45	2.18	4.27	1.82	2	0.55	4.45	7.28	NA	NA
95	2015	Mar	Radiance	3.09	4.73	2.27	3	2.45	1.09	0.55	5.64	5.4	NA	NA
96	2016	Feb	11.98-41	5.78	5.11	1.67	4.67	2.33	1	1	4.89	9.27	3.66	0.88
97	2016	Feb	Florida Beauty	5.44	5.44	2.67	4.11	2.22	1.11	1.11	5.11	9.42	3.65	0.97
98	2016	Feb	12.70-55	4.78	6.11	3.33	3.89	3.11	2.33	2.22	4.67	8.98	3.72	0.82
99	2016	Feb	12.82-44	5.11	5.56	2.67	4.22	2.89	1.89	1	5.11	10.11	3.75	0.86
100	2016	Feb	Florida Brilliance	4.78	5.22	1.89	3.33	2.33	0.89	0.89	6.67	8.46	3.74	0.82
101	2016	Feb	13.51-134	5.11	5.67	2.33	4	2.33	1.11	0.89	5.44	9.68	3.67	0.93
102	2016	Feb	13.65-160	4.56	5.78	2.89	3.22	3.44	2.78	2.22	5	9.11	3.61	1
103	2016	Feb	Florida127	5.22	4.78	2.11	4.11	2.11	0.78	1.11	4.67	9.25	3.79	0.74
104	2016	Feb	Radiance	4.78	5.44	2.89	4.11	2.22	1.67	1.78	4	7.79	3.66	0.96
105	2016	Mar	11.98-41	4.33	5.67	2.44	3.67	2.44	0.78	0.89	5.22	6.75	3.56	0.77
106	2016	Mar	Florida Beauty	3.89	6.33	2.22	3.78	2.56	0.44	0.44	5.33	7.17	3.64	0.84
107	2016	Mar	12.70-55	3.67	7	2.56	3	3.11	0.78	0.89	5.67	7.25	3.67	0.76
108	2016	Mar	12.82-44	5.44	4	1.33	4.33	1.33	1.78	0.78	4.56	8.19	3.82	0.67
109	2016	Mar	Florida Brilliance	2.67	4.89	1.78	1.67	3.56	0.11	0.44	7.11	5.73	3.68	0.68
110	2016	Mar	13.51-134	3.78	6.78	2.44	3.22	2.89	0.67	0.56	5.78	7.46	3.55	0.97
111	2016	Mar	13.65-160	3	6.44	2.89	2.56	2.89	1.22	0.44	4.89	6.58	3.6	0.82
112	2016	Mar	Florida127	4.67	5	2	3.56	2	0.67	0.89	5.44	7.95	3.72	0.72
113	2016	Mar	Radiance	2.78	6.89	2.78	2	4	0.33	0.78	5.89	5.51	3.73	0.72
138	2017	Jan	Florida Beauty	4.21	4.41	2.21	3.97	1.58	1.76	0.94	4.99	8.03	3.61	0.78
139	2017	Jan	Florida Brilliance	3.52	5.07	2.48	2.9	2.95	0.3	0.98	6.43	7.13	3.66	0.71
140	2017	Jan	13.51-134	4.59	5.39	2.4	4.68	2.09	0.76	0.63	4.7	8.46	3.57	0.92
141	2017	Jan	14.34-33	3.33	5.68	2.64	2.76	2.44	0.77	1.29	4.53	7.39	3.63	0.79
142	2017	Jan	14.55-203	4.93	4.31	2.03	4.45	1.53	2.08	1.06	3.42	7.33	3.65	0.74
143	2017	Jan	14.70-84	3.03	4.03	1.98	2.48	2.29	0.38	0.82	4.49	5.89	3.7	0.61
144	2017	Jan	14.83-36	4.24	4.89	2.85	3.23	2.1	1.23	1.38	4.08	6.94	3.64	0.74
145	2017	Jan	Florida127	3.78	5.18	2.46	3.43	2.19	0.16	0.73	5.75	8.02	3.67	0.67
146	2017	Jan	Radiance	3.63	4.81	2.36	3.14	2.03	0.51	0.91	5.29	7.09	3.58	0.76
129	2017	Feb	Florida Beauty	3.69	5.69	2.62	2.95	1.9	1.06	0.76	4.14	7.63	3.65	0.78
130	2017	Feb	Florida Brilliance	3.43	5.02	2.27	3.23	2.38	0.79	0.92	4.57	6.26	3.74	0.65
131	2017	Feb	13.51-134	4.26	6	2.58	4.18	2.64	1.15	0.74	4	7.17	3.55	0.88
132	2017	Feb	14.34-33	2.49	5.32	2.26	2.39	2.44	1.35	1.62	4.11	6.25	3.71	0.68
133	2017	Feb	14.55-203	5.2	4.13	1.29	4.05	1.16	2.4	1.34	2.86	7.6	3.66	0.75
134	2017	Feb	14.70-84	3	5.16	1.93	2.52	2	0.79	1.17	4.56	6.28	3.73	0.61
135	2017	Feb	14.83-36	3.81	4.72	2	3.27	1.92	1.51	1.96	3.54	6.33	3.71	0.68
136	2017	Feb	Florida127	4.52	4.41	2.08	3.72	1.46	0.84	0.63	4.39	8.1	3.71	0.73
137	2017	Feb	Radiance	2.81	4.75	2.38	2.36	1.9	1.06	1.11	3.85	6.2	3.69	0.67
147	2017	Mar	Florida Beauty	5.47	4.28	1.59	4.69	1.15	1.13	0.66	4.44	7.72	3.63	0.74
148	2017	Mar	Florida Brilliance	3.8	4.9	1.68	3.08	1.53	0.79	0.96	6.18	6.64	3.6	0.75
149	2017	Mar	13.51-134	4.81	5.27	1.91	3.89	1.05	1.35	0.95	4.38	7.41	3.51	0.9
150	2017	Mar	14.34-33	4.15	5.4	1.97	3.4	2.41	0.36	0.74	5.62	6.04	3.7	0.61
151	2017	Mar	14.55-203	4.65	4.88	1.53	3.99	1.01	1.13	0.57	4.33	7.2	3.61	0.74
152	2017	Mar	14.70-84	3.69	4.05	1.5	2.83	2.22	0.21	1.22	5.79	7.06	3.72	0.62
153	2017	Mar	14.83-36	3.81	5.44	2.77	3.05	1.96	1.64	1.13	4.43	6.39	3.64	0.69
154	2017	Mar	Florida127	5.2	4.15	1.41	4.45	1.14	0.55	0.68	5.48	7.88	3.69	0.73
155	2017	Mar	Radiance	3.47	4.79	1.97	2.86	1.9	0.7	1.02	4.74	6.49	3.64	0.72
114	2017	Dec	Florida Beauty	4.73	4.49	1.56	4.02	1.33	1.83	0.59	3.71	7.47	3.88	0.79
115	2017	Dec	Florida Brilliance	4.55	3.85	1.28	4.13	1.11	0.87	0.66	4.73	6.86	3.71	0.74
116	2017	Dec	13.27-142	4.85	6.13	2.65	3.2	1.96	1.33	1.06	5.81	7.34	3.62	0.93
117	2017	Dec	14.61-80	3.56	5.87	2.16	3.5	2.36	0.24	0.76	5.04	8.34	3.7	0.93
118	2017	Dec	14.82-25	4.63	3.66	1.26	3.24	0.95	2.07	1.3	3.35	6.47	3.89	0.6
119	2017	Dec	14.9-129	4.49	5.32	1.3	4.16	1.37	1.94	1.23	3.85	7.58	3.63	0.93
120	2017	Dec	15.21-98	4.84	5	1.38	4.14	1.22	1.98	0.9	3.75	7.97	3.69	0.89
121	2017	Dec	15.29-152	3.38	5.13	1.83	3.14	1.61	1.95	1.6	4.38	6.98	3.64	0.93
122	2017	Dec	15.29-47	3.99	5.41	1.78	3.1	1.63	0.78	2.16	3.72	6.77	3.65	0.86
123	2017	Dec	15.34-82	5.1	4.38	1.33	4.35	1.49	1.64	0.55	4.21	8.34	3.76	0.86
124	2017	Dec	15.42-52	4.05	5.82	1.97	4.03	2.31	1	0.25	5.5	7.2	3.64	0.84
125	2017	Dec	15.76-129	3.78	4.74	1.74	2.71	1.37	2.26	1.56	2.77	6.48	3.78	0.73
126	2017	Dec	15.9-137	4	3.8	1.8	3.73	0.98	1.03	1.14	3.62	7.69	3.8	0.7
127	2017	Dec	Florida127	5.17	3.58	1.39	4.95	1.86	0.53	0.49	5.8	8.25	3.73	0.84
128	2017	Dec	Radiance	3.12	4.97	1.81	3.24	1.43	1.06	0.86	4.92	6.87	3.77	0.74
166	2018	Jan	Florida Beauty	5.55	4.36	1.22	4.9	0.87	1.03	0.53	5.22	9.42	3.87	0.83
167	2018	Jan	Florida Brilliance	5.14	4.21	1.75	4.34	1.56	1.29	0.7	5.21	8.22	3.83	0.73
168	2018	Jan	13.27-142	5.26	3.77	1.44	4.31	1.13	2.18	0.98	4.99	NA	NA	NA
169	2018	Jan	14.61-80	4.35	4.45	2.08	3.79	1.68	1.13	0.83	4.75	8.97	3.7	0.92
170	2018	Jan	15.29-152	4.05	5.05	1.95	3.02	1.68	1.38	1.72	4	8.56	3.9	0.67
171	2018	Jan	15.29-47	4.56	5.12	1.22	4.01	0.99	1.46	0.47	4.05	8.21	3.82	0.76
172	2018	Jan	15.76-129	3.45	4.85	2.45	2.82	1.53	2.72	1.72	2.8	7.67	3.88	0.56
173	2018	Jan	15.9-137	4.73	3.68	1.32	4.15	0.71	1.75	0.26	3.44	NA	NA	NA
174	2018	Jan	Florida127	4.54	4.75	1.76	4.57	1.69	1.15	0.49	6.04	9.01	3.71	0.77
175	2018	Jan	Radiance	4.35	4.56	1.41	3.35	1.13	1.88	0.8	4.84	7.97	3.76	0.78
156	2018	Feb	Florida Beauty	4.09	6.43	2.1	3.61	1.64	1.42	0.59	4.43	7.16	3.68	0.85
157	2018	Feb	Florida Brilliance	3.66	6.18	2.19	3.42	1.69	0.27	0.99	5.28	6	3.75	0.67
158	2018	Feb	13.27-142	3.61	6.53	1.68	3.41	1.94	0.29	0.42	5.99	6.94	3.6	0.89
159	2018	Feb	14.61-80	4.04	5.84	1.6	3.51	1.72	0.5	0.57	5.72	5.97	3.61	0.84
160	2018	Feb	15.29-152	3.23	6.64	2.39	2.58	2.01	1.26	0.82	4.11	5.75	3.63	0.88
161	2018	Feb	15.29-47	4.18	6	1.44	3.92	1.22	0.71	0.47	4.27	7.5	3.68	0.93
162	2018	Feb	15.76-129	3.21	5.68	1.58	2.67	1.77	0.61	0.67	4.22	5.83	3.83	0.6
163	2018	Feb	15.9-137	3.42	5.34	1.4	2.84	1.67	0.36	0.97	4.14	5.44	3.82	0.59
164	2018	Feb	Florida127	4.6	5.38	1.52	3.44	1.04	1.44	1.21	4.17	7.53	3.77	0.68
165	2018	Feb	Radiance	3.44	5.93	1.78	2.82	1.78	1.5	0.76	4.82	5.51	3.76	0.65
176	2018	Mar	Florida Beauty	4.54	5.6	1.59	4.16	1.11	1.66	0.5	4.54	7.23	3.72	0.78
177	2018	Mar	Florida Brilliance	3.95	4.83	1.03	2.82	1.51	0.69	0.91	6.42	5.97	3.73	0.63
178	2018	Mar	13.27-142	4.26	4.94	1.34	3.85	1.03	1.17	0.68	4.7	6.84	3.62	0.75
179	2018	Mar	14.61-80	5.24	4.94	1.62	4.56	1.21	1.11	0.41	4.63	7.34	3.66	0.82
180	2018	Mar	15.29-152	4.01	6.05	2.01	3.24	1.68	1.02	0.67	5.14	6.12	3.64	0.78
181	2018	Mar	15.29-47	4.78	5.28	1.32	4.17	0.68	1.84	0.82	4.53	7.48	3.7	0.8
182	2018	Mar	15.76-129	3.51	5.02	0.98	3.25	1.75	1.24	0.77	5.07	5.78	3.82	0.51
183	2018	Mar	15.9-137	3.36	4.53	0.87	2.58	0.83	1.09	0.95	4.04	5.59	3.84	0.54
184	2018	Mar	Florida127	4.77	4.68	1.19	3.43	1.98	0.31	0.6	5.84	7.5	3.77	0.64
185	2018	Mar	Radiance	3.91	4.37	1.37	3.17	2.01	0.82	0.65	4.71	5.53	3.76	0.63
197	2019	Jan	Florida Beauty	5.86	5.09	1.6	5.93	1.34	0.19	0.29	6.11	9.7	3.7	0.89
198	2019	Jan	Florida Brilliance	4.66	5.08	2.23	3.68	2	0.59	1.18	5.85	8.09	3.74	0.77
199	2019	Jan	14.34-33	5.24	4.09	1.29	4.86	1.83	0.41	0.96	5.15	9.08	3.77	0.8
200	2019	Jan	15.89-25	4.94	4.84	2.29	4.98	1.65	1.4	1.08	4.06	9.2	3.84	0.76
201	2019	Jan	16.30-128	5.69	4.94	1.49	5.05	1.43	0.88	0.55	4.61	9.88	3.67	0.84
202	2019	Jan	16.33-8	4.49	6.11	2.39	4.03	2.29	0.98	1.61	5.36	8.64	3.67	0.82
203	2019	Jan	16.49-90	3.71	5.38	2.21	3.99	1.91	0.38	0.43	5.13	7.87	3.79	0.73
204	2019	Jan	16.69-142	4.66	5.4	1.85	4.63	1.86	0.6	1.09	5.7	9.5	3.62	0.99
205	2019	Jan	16.74-68	5.7	4.14	0.89	5.23	1.13	0.81	0.19	6.03	8.1	3.79	0.7
206	2019	Jan	Florida127	4.31	4.26	1.61	4.21	1.84	0.29	0.45	5.41	8.7	3.77	0.75
207	2019	Jan	Radiance	5.2	4.61	1.3	5.31	1.94	1.85	0.98	5.39	8.47	3.71	0.81
186	2019	Feb	Florida Beauty	4.87	5.16	1.93	4.2	1.3	0.69	0.81	4.58	7.72	3.72	0.76
187	2019	Feb	Florida Brilliance	3.36	5.37	2.67	3.69	2.06	0.94	1.67	5.49	6.09	3.78	0.59
188	2019	Feb	14.34-33	3.36	5.84	2.87	2.71	2.32	0.81	1.51	4.79	6.06	3.81	0.61
189	2019	Feb	15.89-25	3.43	4.93	2.26	3.09	1.96	0.71	1.01	4.34	6.29	3.74	0.66
190	2019	Feb	16.30-128	5.33	4.9	1.72	5.08	1.43	0.71	0.53	5.82	7.71	3.68	0.73
191	2019	Feb	16.33-8	3.66	5.28	2.1	3.46	2.03	0.47	0.56	4.83	6.43	3.78	0.6
192	2019	Feb	16.49-90	4.04	4.94	2.2	3.61	1.6	0.98	0.63	5.49	5.99	3.75	0.62
193	2019	Feb	16.69-142	4.44	5	1.73	3.96	1.87	1.06	0.79	5.33	7.43	3.77	0.73
194	2019	Feb	16.74-68	4.43	4.53	1.33	4.17	1.44	0.29	0.89	5.13	6.91	3.86	0.55
195	2019	Feb	Florida127	4.93	3.88	1.69	4.51	1.67	0.7	1.09	4.89	7.39	3.87	0.55
196	2019	Feb	Radiance	3.38	4.91	2.2	2.94	1.44	1.07	1.54	5.08	5.62	3.83	0.57
208	2019	Mar	Florida Beauty	4.96	5	1.11	4.99	1.3	0.88	0.3	4.7	7.87	3.72	0.82
209	2019	Mar	Florida Brilliance	3.54	5.35	1.76	2.95	2.24	0.13	0.79	6.79	5.62	3.73	0.61
210	2019	Mar	14.34-33	3.43	5.51	1.8	3.09	1.46	0.29	0.81	4.6	5.63	3.77	0.64
211	2019	Mar	15.89-25	3.23	5.41	1.71	2.83	0.94	0.64	0.79	4.01	5.82	3.76	0.66
212	2019	Mar	16.30-128	4.46	4.96	1.15	4.09	1.15	0.06	0.31	5.68	7.4	3.69	0.72
213	2019	Mar	16.33-8	3.7	5.54	2.45	2.95	1.75	0.81	0.68	5.18	6.11	3.72	0.68
214	2019	Mar	16.49-90	4.01	5.36	2.08	3.39	1.18	1.25	1.15	5.3	5.56	3.72	0.64
215	2019	Mar	16.69-142	4.2	5.91	1.89	3.65	1.35	0.36	0.48	5.33	6.88	3.64	0.81
216	2019	Mar	16.74-68	3.94	4.91	1.21	3.19	1.46	0.13	0.86	4.2	6.33	3.8	0.59
217	2019	Mar	Florida127	4.26	5.58	1.73	4.01	1.75	0.53	0.8	5.58	7.46	3.81	0.66
218	2019	Mar	Radiance	3.79	5.66	2.05	3.2	1.81	0.86	0.75	4.86	5.54	3.77	0.65
