# Supplementary material for: Volatiles Influencing Sensory Attributes and Bayesian Modeling of the Soluble Solids–Sweetness Relationship in Strawberry
Source: Front Plant Sci. 2021 Mar 17;12:640704. doi: 10.3389/fpls.2021.640704 (PMC8010315; doi:10.3389/fpls.2021.640704)
Supplement: Supplementary Table 5 — Summary of common genotypes used in this study and the previous consumer study (Fan et al., 2020). [file Table_5.CSV]

Table S5. Summary of common genotypes used in this study and the previous consumer study (Fan et al.)
Genotype	Included in Consumer study
Festival	Yes
FL05-107
FL05-183
FL06-38	Yes
FL06-47
FL06-58
FL05-151
Carmine
Dover
Earlibrite
Elyana	Yes
FL05-85	Yes
FL06-45
FloridaBelle
Radiance	Yes
RosaLinda
Rubygem	Yes
SweetCharlie	Yes
WinterDawn	Yes
12.115-10	Yes
Florida127	Yes
11.71-9
Florida Beauty	Yes
12.5-130
12.55-220
12.70-55
12.90-53
FL10-166
FL10-89	Yes
12.26-49
12.5-103
12.82-44
11.98-41	Yes
Florida Brilliance	Yes
13.51-134
13.65-160
13.27-142
14.61-80
14.82-25
14.9-129
15.21-98
15.29-152
15.29-47
15.34-82
15.42-52
15.76-129
15.9-137
14.34-33
14.55-203
14.70-84
14.83-36
15.89-25
16.30-128
16.33-8
16.49-90
16.69-142
16.74-68
14.64-81
